# Supplementary material for: 3-Benzoyl-1,1-dibenzyl­thio­urea
Source: Acta Crystallogr Sect E Struct Rep Online. 2010 Sep 18;66(Pt 10):o2572–3. doi: 10.1107/S1600536810036226 (PMC2983284; doi:10.1107/S1600536810036226)
Supplement: Supplementary file 2 [file e-66-o2572-Isup2.hkl]

# 
# h,k,l, Fc-squared, Fo-squared, sigma(Fo-squared) and status flag 
# 
data_I
_shelx_title '  P21  4101 Friedel pairs' 
_shelx_refln_list_code          4 
_shelx_F_calc_maximum      155.52 
_exptl_crystal_F_000       760.00 
_reflns_d_resolution_high  0.7697 
 
loop_ 
 _symmetry_equiv_pos_as_xyz 
 'x, y, z' 
 '-x, y+1/2, -z' 
 
_cell_length_a     7.7338 
_cell_length_b    24.3478 
_cell_length_c     9.8593 
_cell_angle_alpha  90.000 
_cell_angle_beta   90.074 
_cell_angle_gamma  90.000 
 
_shelx_F_squared_multiplier     1.000 
 
loop_ 
 _refln_index_h 
 _refln_index_k 
 _refln_index_l 
 _refln_F_squared_calc 
 _refln_F_squared_meas 
 _refln_F_squared_sigma 
 _refln_observed_status 
   1 -31   0        6.44       20.63     12.44 o 
   2 -31   0       88.04      124.12     19.88 o 
   0 -30   0      398.89      460.90     50.20 o 
   1 -30   0        6.14       -3.82     14.52 o 
   2 -30   0       34.92       24.44     12.53 o 
   3 -30   0       36.40       45.59     13.91 o 
   1 -29   0       82.83       85.26     16.21 o 
   2 -29   0      121.62      116.41     18.04 o 
   3 -29   0      122.54      129.40     19.17 o 
   4 -29   0      187.31      176.94     33.26 o 
   0 -28   0      171.33      154.85     28.90 o 
   1 -28   0       48.96       44.40     12.93 o 
   2 -28   0      132.12      148.30     19.42 o 
   3 -28   0       10.53       12.94     10.73 o 
   4 -28   0      373.96      328.59     41.49 o 
   1 -27   0       35.93       44.42     12.42 o 
   2 -27   0       86.26       88.59     15.14 o 
   3 -27   0       14.72       26.60     11.46 o 
   4 -27   0      437.65      443.06     48.56 o 
   5 -27   0       26.40       26.95     17.67 o 
   0 -26   0     1739.01     1802.54    144.54 o 
   1 -26   0      181.60      200.83     22.10 o 
   2 -26   0       43.90       58.16     12.89 o 
   3 -26   0       76.51       73.45     14.20 o 
   4 -26   0      265.34      310.05     26.07 o 
   5 -26   0      106.18       84.80     23.54 o 
   1 -25   0       57.63       62.52     12.93 o 
   2 -25   0      175.91      205.28     21.90 o 
   3 -25   0       13.84       19.41     16.85 o 
   4 -25   0       99.48       80.39     14.59 o 
   5 -25   0       68.47       45.95     18.80 o 
   6 -25   0      322.53      318.22     40.84 o 
   0 -24   0      222.15      205.96     30.45 o 
   1 -24   0     1075.30     1030.72     61.67 o 
   2 -24   0      376.86      369.26     28.09 o 
   3 -24   0      125.35      147.44     18.12 o 
   4 -24   0      147.55      162.57     19.13 o 
   5 -24   0      192.23      161.71     29.10 o 
   6 -24   0       18.48       -5.65     14.39 o 
   1 -23   0      385.66      513.06     34.70 o 
   2 -23   0      926.92      978.82     58.71 o 
   3 -23   0      244.71      266.54     22.80 o 
   4 -23   0        8.35       13.94      9.20 o 
   5 -23   0      323.21      310.70     38.10 o 
   6 -23   0      148.54      130.30     27.31 o 
   0 -22   0       46.22       52.41     15.71 o 
   1 -22   0      843.14      851.53     51.62 o 
   2 -22   0     1502.02     1653.37     92.84 o 
   3 -22   0       54.63       80.33     13.21 o 
   4 -22   0       46.13       48.58     12.55 o 
   5 -22   0      843.78      797.25     72.60 o 
   6 -22   0        0.28       -1.74     14.65 o 
   7 -22   0       69.16       37.74     20.03 o 
   1 -21   0      206.61      210.28     19.06 o 
   2 -21   0       88.11      131.16     15.81 o 
   3 -21   0      241.66      241.88     21.02 o 
   4 -21   0      203.94      202.73     20.37 o 
   5 -21   0      233.25      232.77     33.64 o 
   6 -21   0        4.74      -13.99     12.91 o 
   7 -21   0      135.14      127.19     26.86 o 
   0 -20   0      799.80      762.58     65.30 o 
   1 -20   0       31.22       41.27      9.80 o 
   2 -20   0       91.40       87.49     13.06 o 
   3 -20   0      635.25      565.28     36.55 o 
   4 -20   0       26.31       17.66      8.70 o 
   5 -20   0      190.39      218.20     21.32 o 
   6 -20   0       23.57       13.45     15.58 o 
   7 -20   0       90.32       88.44     23.29 o 
   1 -19   0     1530.56     1565.77     86.97 o 
   2 -19   0        5.07       16.46      8.14 o 
   3 -19   0       27.68       59.11     10.74 o 
   4 -19   0        8.14       11.79      7.74 o 
   5 -19   0      584.79      588.64     38.17 o 
   6 -19   0        8.46       10.01     15.03 o 
   7 -19   0       88.64       86.12     22.91 o 
   8 -19   0      159.51      160.83     31.59 o 
   0 -18   0      118.07       96.74     17.60 o 
   1 -18   0     1822.19     1851.32    101.09 o 
   2 -18   0      188.01      202.96     17.87 o 
   3 -18   0     1523.66     1430.66     80.06 o 
   4 -18   0      244.99      225.68     19.23 o 
   5 -18   0      415.28      368.06     26.89 o 
   6 -18   0       82.25       60.22     19.46 o 
   7 -18   0        7.81       28.52     17.29 o 
   8 -18   0        9.14       -1.48     17.07 o 
   1 -17   0      313.38      354.30     24.33 o 
   2 -17   0     1279.44     1288.20     72.11 o 
   3 -17   0      156.55      170.19     16.82 o 
   4 -17   0       66.47       66.17     11.00 o 
   5 -17   0       35.26       34.22      9.44 o 
   6 -17   0      225.09      176.45     28.63 o 
   7 -17   0      241.43      220.84     33.74 o 
   8 -17   0        7.48        3.61     16.52 o 
   0 -16   0       51.74       63.63     13.69 o 
   1 -16   0      422.04      353.79     23.96 o 
   2 -16   0      282.55      245.21     18.80 o 
   3 -16   0      736.87      759.02     44.88 o 
   4 -16   0      187.02      176.45     16.99 o 
   5 -16   0      827.89      766.08     37.14 o 
   6 -16   0       73.48       53.92     16.29 o 
   7 -16   0       20.83       21.37     11.04 o 
   8 -16   0      210.54      168.03     30.92 o 
   1 -15   0       48.49       54.64      8.54 o 
   2 -15   0      113.31      111.89     12.35 o 
   3 -15   0     1214.70     1201.76     67.24 o 
   4 -15   0       71.62       94.00      9.89 o 
   5 -15   0       47.56       41.14      9.05 o 
   6 -15   0       39.08       44.79     10.85 o 
   7 -15   0      319.60      302.04     24.79 o 
   8 -15   0      159.76      198.18     22.70 o 
   0 -14   0       24.09       25.10      9.01 o 
   1 -14   0     1853.14     1978.98    106.36 o 
   2 -14   0      733.42      715.25     46.24 o 
   3 -14   0      626.24      583.31     28.22 o 
   4 -14   0       23.13       22.32      6.19 o 
   5 -14   0     1339.69     1299.15     58.49 o 
   6 -14   0      329.72      297.18     18.69 o 
   7 -14   0      338.21      325.83     26.03 o 
   8 -14   0      128.43      138.92     18.92 o 
   9 -14   0       40.77       68.27     23.71 o 
   1 -13   0       45.09       55.04      7.91 o 
   2 -13   0     1328.64     1414.78     77.11 o 
   3 -13   0       23.75       39.77      6.20 o 
   4 -13   0      137.58      165.96     12.74 o 
   5 -13   0     1771.89     1745.61     76.73 o 
   6 -13   0       23.47       15.04      6.77 o 
   7 -13   0      977.39      929.97     55.14 o 
   8 -13   0       12.12       32.97     11.82 o 
   9 -13   0       44.32       64.00     15.61 o 
   0 -12   0      142.18      148.12     17.09 o 
   1 -12   0     3485.64     3715.10    195.11 o 
   2 -12   0      103.52      111.93      8.87 o 
   3 -12   0      293.06      230.11     23.37 o 
   4 -12   0       90.43       82.85      8.66 o 
   5 -12   0        6.98       11.87      5.98 o 
   6 -12   0      700.24      646.55     32.36 o 
   7 -12   0      875.50      891.10     53.14 o 
   8 -12   0      184.86      203.03     22.15 o 
   9 -12   0      240.87      244.13     25.73 o 
   1 -11   0      104.18      101.28      9.99 o 
   2 -11   0      170.18      164.92     10.29 o 
   3 -11   0      562.32      539.28     25.76 o 
   4 -11   0      133.89      168.35     12.08 o 
   5 -11   0      570.74      551.54     27.77 o 
   6 -11   0      400.80      404.17     22.55 o 
   7 -11   0      342.94      298.57     23.78 o 
   8 -11   0       66.39       70.83     14.04 o 
   9 -11   0       58.62       55.79     14.27 o 
   0 -10   0     3061.20     3077.46    228.56 o 
   1 -10   0      233.62      275.54     17.57 o 
   2 -10   0     4238.08     4354.77    181.52 o 
   3 -10   0     2305.30     2352.63     99.75 o 
   4 -10   0       93.94       77.88     11.95 o 
   5 -10   0       74.21       85.86      9.31 o 
   6 -10   0      695.58      675.45     33.44 o 
   7 -10   0       39.43       32.81     11.05 o 
   8 -10   0      138.54      152.76     18.63 o 
   9 -10   0        9.49       15.01     11.45 o 
   1  -9   0      133.83      119.16      9.70 o 
   2  -9   0      755.87      914.39     40.12 o 
   3  -9   0      973.20      919.06     40.83 o 
   4  -9   0      211.55      252.84     14.58 o 
   5  -9   0       59.79       62.84      8.12 o 
   6  -9   0     1062.86     1005.73     46.61 o 
   7  -9   0      477.25      460.90     31.19 o 
   8  -9   0      396.50      403.84     29.93 o 
   9  -9   0      320.52      305.21     26.44 o 
   0  -8   0      547.48      526.91     42.00 o 
   1  -8   0      837.94      749.60     32.76 o 
   2  -8   0     1904.83     1855.13     78.52 o 
   3  -8   0     1567.62     1760.33     75.16 o 
   4  -8   0       44.30       37.84      5.99 o 
   5  -8   0        2.69       12.86      5.66 o 
   6  -8   0       56.97       80.65      9.77 o 
   7  -8   0       66.24       64.61     13.70 o 
   8  -8   0      130.37      139.10     17.90 o 
   9  -8   0       80.26      104.17     22.76 o 
   1  -7   0      537.58      518.05     23.00 o 
   2  -7   0       19.36       46.23      4.79 o 
   3  -7   0      348.24      380.04     18.61 o 
   4  -7   0      971.80     1081.79     47.98 o 
   5  -7   0      129.32      113.84     10.30 o 
   6  -7   0      111.19      128.13     16.40 o 
   7  -7   0        3.96        5.17      7.85 o 
   8  -7   0       21.12       32.60     22.43 o 
   9  -7   0       52.82       58.61     18.63 o 
   0  -6   0      387.51      463.79     36.74 o 
   1  -6   0      901.74      821.18     35.33 o 
   2  -6   0      109.97      125.73      7.98 o 
   3  -6   0      650.16      736.47     32.95 o 
   4  -6   0      767.02      768.83     34.99 o 
   5  -6   0     1441.88     1686.13     73.40 o 
   6  -6   0       53.12       80.57      9.67 o 
   7  -6   0        1.92       -1.03      5.83 o 
   8  -6   0      139.11      128.44     16.92 o 
   9  -6   0       55.03       40.14     16.94 o 
   1  -5   0     2467.29     2627.51    109.55 o 
   2  -5   0     3547.12     3784.41    157.31 o 
   3  -5   0     6168.26     7030.20    291.47 o 
   4  -5   0     1484.30     1621.77     69.80 o 
   5  -5   0       94.68      133.62     10.98 o 
   6  -5   0      736.38      748.50     35.98 o 
   7  -5   0       93.39      119.26     12.24 o 
   8  -5   0       59.87       69.68     13.14 o 
   9  -5   0       47.04       36.32     16.84 o 
   0  -4   0    19251.38    16902.33   1239.43 o 
   1  -4   0    24187.97    24550.67   1005.83 o 
   2  -4   0     2603.71     2799.70    116.75 o 
   3  -4   0      127.77      125.79      8.42 o 
   4  -4   0     1155.85     1253.81     54.69 o 
   5  -4   0     1384.59     1555.39     67.55 o 
   6  -4   0      435.63      470.96     24.47 o 
   7  -4   0      458.70      481.19     25.93 o 
   8  -4   0        9.90        3.79      8.59 o 
   9  -4   0      219.42      196.20     29.55 o 
   1  -3   0     6025.51     6158.15    253.77 o 
   2  -3   0    11724.81    11880.69    799.71 o 
   3  -3   0      104.95      105.24      9.02 o 
   4  -3   0        5.10        9.36      5.51 o 
   5  -3   0      308.55      389.33     24.77 o 
   6  -3   0      329.63      338.89     23.73 o 
   7  -3   0     1507.70     1669.48     90.32 o 
   8  -3   0      192.04      208.56     20.85 o 
   9  -3   0      122.46      103.62     22.07 o 
  10  -3   0      678.06      704.57     63.24 o 
   0  -2   0      908.32      884.18     67.27 o 
   1  -2   0      691.91      726.95     30.84 o 
   2  -2   0     1067.14     1280.22     65.85 o 
   3  -2   0      413.50      535.65     29.73 o 
   4  -2   0     2830.92     3404.73    144.15 o 
   5  -2   0      162.36      182.64     17.65 o 
   6  -2   0      235.58      224.73     17.92 o 
   7  -2   0      151.22      203.33     19.36 o 
   8  -2   0       17.41       33.94     14.11 o 
   9  -2   0       12.38       38.65     15.74 o 
  10  -2   0        8.75        6.05     11.17 o 
   1  -1   0       29.66       39.25      3.61 o 
   2  -1   0     9625.89    11622.91    483.32 o 
   3  -1   0     1097.21     1244.61     53.90 o 
   4  -1   0      563.43      618.07     28.98 o 
   5  -1   0       32.36       48.72      7.18 o 
   6  -1   0       36.54       44.03      8.15 o 
   7  -1   0      456.54      532.47     38.94 o 
   8  -1   0     1179.05     1160.07     65.87 o 
   9  -1   0       10.20       12.26     13.35 o 
  10  -1   0        9.32       10.00     10.98 o 
   1   0   0        1.61        4.44      1.40 o 
   2   0   0      285.60      356.41     16.92 o 
   3   0   0        2.85        5.52      3.35 o 
   4   0   0     3247.66     3778.68    159.73 o 
   5   0   0        1.90       -0.84      4.72 o 
   6   0   0       31.42       37.15      7.75 o 
   7   0   0       44.17       36.10      8.06 o 
   9   0   0       66.69       88.77     15.84 o 
  10   0   0      116.77      103.64     18.11 o 
   1   1   0       29.89        5.80      2.29 o 
   2   1   0     9624.53    12064.28    609.80 o 
   3   1   0     1100.54     1204.75     82.58 o 
   4   1   0      566.39      698.41     32.19 o 
   5   1   0       33.31       53.46      7.29 o 
   6   1   0       38.31       30.76      7.10 o 
   7   1   0      454.33      504.49     32.92 o 
   8   1   0     1177.00     1246.13     66.40 o 
   9   1   0       10.15       19.01     10.21 o 
  10   1   0       12.00        8.26     10.57 o 
   0   2   0      910.47      966.26     75.13 o 
   1   2   0      692.40      759.40     32.77 o 
   2   2   0     1084.20      419.07     30.82 o 
   3   2   0      412.44      523.35     29.38 o 
   4   2   0     2836.53     3540.89    182.27 o 
   5   2   0      160.25      208.01     16.28 o 
   6   2   0      239.41      234.95     18.83 o 
   7   2   0      152.67      199.34     16.46 o 
   8   2   0       16.18       34.15      8.88 o 
   9   2   0       13.02       28.28     10.92 o 
  10   2   0        8.56        2.59     15.52 o 
   1   3   0     6028.41     6856.92    286.77 o 
   2   3   0    11723.26    13648.77    571.47 o 
   3   3   0      107.24      119.17     10.87 o 
   4   3   0        3.47        2.90      2.72 o 
   5   3   0      309.93      398.46     21.24 o 
   6   3   0      327.71      335.03     24.30 o 
   7   3   0     1504.25     1739.24     78.74 o 
   8   3   0      193.22      239.97     18.19 o 
   9   3   0      122.81      107.79     13.51 o 
  10   3   0      677.27      758.99     75.29 o 
   0   4   0    19264.80    19944.20   1496.72 o 
   1   4   0    24181.13    26767.36   1579.42 o 
   2   4   0     2600.15     3051.91    129.16 o 
   3   4   0      131.33      133.47      8.58 o 
   4   4   0     1149.32     1369.84    111.59 o 
   5   4   0     1384.55     1621.59     71.82 o 
   6   4   0      432.38      493.68     26.26 o 
   7   4   0      454.40      498.93     27.31 o 
   8   4   0        9.48        2.98      6.79 o 
   9   4   0      221.82      234.64     26.10 o 
   1   5   0     2470.62     2895.12    122.28 o 
   2   5   0     3546.99     4260.40    179.62 o 
   3   5   0     6159.41     7441.21    313.19 o 
   4   5   0     1488.29     1731.55     75.61 o 
   5   5   0       96.98      140.38     15.51 o 
   6   5   0      739.55      770.55     37.49 o 
   7   5   0       97.42      120.30     12.56 o 
   8   5   0       64.03       66.03     10.56 o 
   9   5   0       48.36       57.54     16.34 o 
   0   6   0      386.20      473.87     50.46 o 
   1   6   0      907.62      923.11     39.93 o 
   2   6   0      104.23      131.02      7.88 o 
   3   6   0      656.85      841.50     37.72 o 
   4   6   0      760.99      791.01     36.49 o 
   5   6   0     1442.58     1781.93     78.60 o 
   6   6   0       55.45       94.86     14.01 o 
   7   6   0        1.48        5.75      4.83 o 
   8   6   0      139.65      136.03     14.00 o 
   9   6   0       53.68       80.41     16.10 o 
   1   7   0      538.95      581.82     26.01 o 
   2   7   0       18.93       50.33      6.23 o 
   3   7   0      343.52      395.03     19.42 o 
   4   7   0      972.95     1202.85     53.57 o 
   5   7   0      131.71      138.80     11.41 o 
   6   7   0      111.77      129.54     12.05 o 
   7   7   0        2.82        4.85      5.97 o 
   8   7   0       18.41       28.72     11.15 o 
   9   7   0       51.23       73.07     15.75 o 
   0   8   0      542.08      561.17     30.36 o 
   1   8   0      839.55      844.04     37.04 o 
   2   8   0     1908.08     2032.59     86.93 o 
   3   8   0     1560.80     1915.09     82.58 o 
   4   8   0       49.97       49.38      6.27 o 
   5   8   0        3.38        9.59      5.04 o 
   6   8   0       61.28       87.48     10.04 o 
   7   8   0       66.23       74.72     10.05 o 
   8   8   0      128.58      148.97     19.84 o 
   9   8   0       79.00      108.44     18.64 o 
   1   9   0      134.12      136.10      8.00 o 
   2   9   0      757.08      992.57     43.71 o 
   3   9   0      974.12     1067.57     47.36 o 
   4   9   0      210.95      283.70     15.71 o 
   5   9   0       65.47       91.80      9.42 o 
   6   9   0     1056.99     1080.95     50.36 o 
   7   9   0      477.29      529.74     37.32 o 
   8   9   0      394.63      439.17     33.99 o 
   9   9   0      320.91      338.42     30.10 o 
   0  10   0     3062.19     3405.58    174.14 o 
   1  10   0      233.19      296.45     12.55 o 
   2  10   0     4234.51     4927.83    207.64 o 
   3  10   0     2298.06     2606.66    111.71 o 
   4  10   0       98.78       97.94      8.60 o 
   5  10   0       77.54       92.42      9.35 o 
   6  10   0      693.67      755.04     48.23 o 
   7  10   0       40.53       65.02     12.99 o 
   8  10   0      136.30      196.46     23.99 o 
   9  10   0        9.87       22.13     11.94 o 
   1  11   0      104.46      107.67      6.52 o 
   2  11   0      169.21      180.69     10.53 o 
   3  11   0      559.28      615.24     28.63 o 
   4  11   0      136.22      166.16     11.32 o 
   5  11   0      569.03      633.07     31.12 o 
   6  11   0      400.73      439.98     31.87 o 
   7  11   0      342.03      320.25     26.85 o 
   8  11   0       70.26      104.23     17.52 o 
   9  11   0       58.98       82.38     16.90 o 
   0  12   0      149.42      161.90     11.72 o 
   1  12   0     3483.11     3894.85    140.83 o 
   2  12   0       99.51      112.63     11.82 o 
   3  12   0      289.31      259.67     14.23 o 
   4  12   0       89.07       88.77      8.14 o 
   5  12   0        5.10       13.93      7.79 o 
   6  12   0      696.21      699.87     45.54 o 
   7  12   0      874.93      930.74     58.81 o 
   8  12   0      184.99      200.28     23.44 o 
   9  12   0      240.60      286.77     30.73 o 
   1  13   0       46.21       59.12      5.11 o 
   2  13   0     1329.45     1526.67     66.70 o 
   3  13   0       26.09       49.34      5.61 o 
   4  13   0      136.27      157.99     16.81 o 
   5  13   0     1768.86     1906.39    108.17 o 
   6  13   0       23.99       22.46      9.08 o 
   7  13   0      968.80      938.05     59.45 o 
   8  13   0       11.83       14.04     13.19 o 
   9  13   0       44.59       87.17     17.26 o 
   0  14   0       25.02       41.06      6.34 o 
   1  14   0     1858.61     2183.88     80.28 o 
   2  14   0      732.73      805.76     31.61 o 
   3  14   0      637.46      635.33     30.00 o 
   4  14   0       22.55       22.74      7.91 o 
   5  14   0     1346.79     1366.30     79.86 o 
   6  14   0      331.11      363.01     28.19 o 
   7  14   0      336.51      357.64     29.37 o 
   8  14   0      130.60      130.00     19.30 o 
   9  14   0       41.02       79.17     24.94 o 
   1  15   0       47.50       61.10      7.43 o 
   2  15   0      114.04      126.58      8.43 o 
   3  15   0     1215.80     1323.92     76.35 o 
   4  15   0       70.65      102.73     14.34 o 
   5  15   0       46.57       29.21      9.78 o 
   6  15   0       38.58       56.32     12.03 o 
   7  15   0      322.72      347.55     29.02 o 
   8  15   0      160.39      172.29     22.28 o 
   0  16   0       51.71       80.97      9.53 o 
   1  16   0      415.69      385.85     16.96 o 
   2  16   0      283.05      283.98     13.56 o 
   3  16   0      728.54      772.79     37.55 o 
   4  16   0      187.50      186.86     19.41 o 
   5  16   0      826.66      869.66     54.47 o 
   6  16   0       73.96       73.83     13.78 o 
   7  16   0       19.36       23.40     10.93 o 
   8  16   0      213.11      212.61     25.12 o 
   1  17   0      311.26      375.16     16.83 o 
   2  17   0     1276.95     1416.63     64.14 o 
   3  17   0      156.97      186.35     15.13 o 
   4  17   0       67.25       85.23     13.32 o 
   5  17   0       38.59       50.77     11.54 o 
   6  17   0      223.59      236.29     24.77 o 
   7  17   0      243.23      278.58     26.69 o 
   8  17   0        7.55        4.78      9.84 o 
   0  18   0      120.69      113.13     18.28 o 
   1  18   0     1831.76     2079.03     91.05 o 
   2  18   0      189.94      220.58     14.95 o 
   3  18   0     1511.21     1554.23     70.59 o 
   4  18   0      247.06      261.88     17.71 o 
   5  18   0      412.72      413.63     31.08 o 
   6  18   0       81.41       83.28     15.22 o 
   7  18   0        8.23       10.81      9.76 o 
   8  18   0        9.47        5.38      8.04 o 
   1  19   0     1530.20     1723.78     76.45 o 
   2  19   0        5.10       12.30      5.63 o 
   3  19   0       25.93       59.18      8.81 o 
   4  19   0        8.85       26.56      7.46 o 
   5  19   0      589.12      644.71     34.14 o 
   6  19   0        8.43       14.97      7.65 o 
   7  19   0       88.44      113.71     14.39 o 
   8  19   0      159.91      189.71     30.21 o 
   0  20   0      792.52      867.81     49.48 o 
   1  20   0       38.22       56.74     14.99 o 
   2  20   0       89.44      103.39     11.18 o 
   3  20   0      647.40      631.33     32.84 o 
   4  20   0       24.83       22.33     12.16 o 
   5  20   0      197.68      239.90     19.74 o 
   6  20   0       23.20       26.34      8.68 o 
   7  20   0       91.97      108.66     14.56 o 
   1  21   0      208.80      207.03     22.47 o 
   2  21   0       88.76      167.86     14.56 o 
   3  21   0      240.91      273.07     18.34 o 
   4  21   0      206.69      231.06     19.04 o 
   5  21   0      227.83      241.59     19.17 o 
   6  21   0        4.99        6.62      7.49 o 
   7  21   0      134.12      151.65     16.97 o 
   0  22   0       49.30       41.17     15.15 o 
   1  22   0      825.92      880.95     42.72 o 
   2  22   0     1501.28     1690.76     77.10 o 
   3  22   0       52.87       92.72     13.40 o 
   4  22   0       43.99       39.72      8.92 o 
   5  22   0      837.39      815.66     42.25 o 
   6  22   0        0.43        5.23      7.10 o 
   7  22   0       66.85       78.44     13.22 o 
   1  23   0      385.76      520.21     28.28 o 
   2  23   0      924.21     1035.03     50.14 o 
   3  23   0      246.36      277.05     18.90 o 
   4  23   0        9.58       10.89      7.14 o 
   5  23   0      323.45      339.92     22.62 o 
   6  23   0      147.34      146.22     16.60 o 
   0  24   0      233.77      287.67     40.53 o 
   1  24   0     1082.68     1190.80     72.74 o 
   2  24   0      378.98      437.89     26.80 o 
   3  24   0      127.17      162.65     15.56 o 
   4  24   0      150.88      174.17     24.63 o 
   5  24   0      193.99      199.22     18.73 o 
   6  24   0       20.05       21.08     10.62 o 
   1  25   0       57.24       74.61     14.93 o 
   2  25   0      176.50      221.66     18.03 o 
   3  25   0       14.08       20.03      8.07 o 
   4  25   0       97.16      106.08     13.76 o 
   5  25   0       68.43       60.21     11.46 o 
   6  25   0      320.71      382.58     25.96 o 
   0  26   0     1725.77     1771.54    147.90 o 
   1  26   0      180.68      228.62     27.18 o 
   2  26   0       39.34       36.07     18.50 o 
   3  26   0       76.00       94.38     13.11 o 
   4  26   0      261.85      312.36     22.23 o 
   5  26   0      104.60      123.82     15.48 o 
   1  27   0       35.90       46.46     18.11 o 
   2  27   0       89.06      115.33     18.78 o 
   3  27   0       14.73       12.97      8.09 o 
   4  27   0      436.59      497.99     29.85 o 
   5  27   0       25.91       42.78     13.68 o 
   0  28   0      165.66      214.10     36.97 o 
   1  28   0       48.07       50.52     14.44 o 
   2  28   0      139.79      169.66     23.08 o 
   3  28   0       11.88        2.02     10.20 o 
   4  28   0      376.64      378.05     26.15 o 
   1  29   0       83.08       86.43     17.75 o 
   2  29   0      121.56      134.22     20.94 o 
   3  29   0      123.02      150.57     32.29 o 
   4  29   0      186.99      247.58     29.48 o 
   0  30   0      399.31      528.87     58.56 o 
   1  30   0        6.57        2.18     10.59 o 
   2  30   0       33.34       23.95     13.87 o 
   3  30   0       37.33       57.23     17.08 o 
   1  31   0        6.41       11.97     12.51 o 
   2  31   0       86.40      102.71     19.91 o 
  -1 -31   1       51.46       54.72     14.89 o 
   0 -31   1      200.14      188.36     23.32 o 
   1 -31   1       59.49       49.68     14.46 o 
  -3 -30   1      178.88      175.07     38.86 o 
  -2 -30   1       89.87       98.81     17.35 o 
  -1 -30   1       91.71       95.44     17.14 o 
   0 -30   1       81.80       89.07     23.63 o 
   1 -30   1       49.24       34.11     12.98 o 
   2 -30   1       14.01       16.50     11.80 o 
   3 -30   1       47.28       53.00     20.93 o 
  -3 -29   1       62.59       62.26     14.88 o 
  -2 -29   1       70.27       79.97     15.31 o 
  -1 -29   1       91.60      108.26     17.67 o 
   0 -29   1      101.43      119.34     17.87 o 
   1 -29   1       20.74        8.36     12.25 o 
   2 -29   1      468.33      432.25     33.66 o 
   3 -29   1       11.65        9.48     16.61 o 
  -4 -28   1      227.98      238.22     45.68 o 
  -3 -28   1       87.01       89.85     15.96 o 
  -2 -28   1      337.01      335.17     28.26 o 
  -1 -28   1       19.23       26.21     11.33 o 
   0 -28   1      181.81      161.19     20.13 o 
   1 -28   1       66.19       66.60     14.02 o 
   2 -28   1       92.37      102.73     24.35 o 
   3 -28   1        9.45        4.25      9.61 o 
   4 -28   1       16.15       -1.07     13.81 o 
  -5 -27   1       59.47       32.57     18.61 o 
  -4 -27   1       68.42       67.71     14.51 o 
  -3 -27   1       36.70       35.55     12.00 o 
  -2 -27   1       55.76       71.86     14.51 o 
  -1 -27   1        9.08       20.13     10.47 o 
   0 -27   1       10.97       -1.21     15.42 o 
   1 -27   1       55.80       57.07     13.37 o 
   2 -27   1       86.92      104.70     16.63 o 
   3 -27   1       28.14       18.65     10.67 o 
   4 -27   1      440.37      375.30     43.70 o 
   5 -27   1       91.29       75.26     22.38 o 
  -5 -26   1       49.48       47.94     20.30 o 
  -4 -26   1      361.96      380.08     69.15 o 
  -3 -26   1      158.39      129.33     18.05 o 
  -2 -26   1      152.61      147.61     18.74 o 
  -1 -26   1       26.05       27.21     10.89 o 
   0 -26   1       52.19       54.29     12.32 o 
   1 -26   1      135.59      122.01     17.00 o 
   2 -26   1      135.55      124.27     17.09 o 
   3 -26   1       29.88       34.04     12.62 o 
   4 -26   1       98.77      111.51     24.79 o 
   5 -26   1       20.21       26.04     17.23 o 
  -6 -25   1      133.96      102.88     26.05 o 
  -5 -25   1       51.83       54.16     13.04 o 
  -4 -25   1      146.32      126.79     17.57 o 
  -3 -25   1       28.79       36.71     10.74 o 
  -2 -25   1      121.06      102.94     15.30 o 
  -1 -25   1      247.36      181.94     27.97 o 
   0 -25   1      825.73      780.21     49.05 o 
   1 -25   1      199.73      269.24     64.27 o 
   2 -25   1      336.86      341.33     41.56 o 
   3 -25   1      434.36      423.80     31.25 o 
   4 -25   1      245.21      209.64     32.43 o 
   5 -25   1      207.47      158.99     29.21 o 
   6 -25   1      139.08      120.75     27.73 o 
  -6 -24   1        0.93        3.22     16.04 o 
  -5 -24   1      112.53       95.96     15.48 o 
  -4 -24   1       21.20       24.90     10.85 o 
  -3 -24   1      357.52      316.58     65.45 o 
  -2 -24   1      112.16       85.77     14.08 o 
  -1 -24   1      489.40      446.41     32.02 o 
   0 -24   1       40.76       52.26     11.72 o 
   1 -24   1      166.10      166.16     18.72 o 
   2 -24   1      273.00      237.22     21.99 o 
   3 -24   1       58.31       68.48     12.52 o 
   4 -24   1        2.39       -5.80     11.65 o 
   5 -24   1       16.33       29.38     16.12 o 
   6 -24   1        4.38       11.04     16.17 o 
  -6 -23   1       77.15       47.41     19.89 o 
  -5 -23   1       68.02       49.60     12.12 o 
  -4 -23   1       50.51       50.37     11.94 o 
  -3 -23   1      225.96      222.52     21.35 o 
  -2 -23   1      239.27      235.59     35.73 o 
  -1 -23   1      386.21      365.38     27.15 o 
   0 -23   1        3.95       24.31      9.02 o 
   1 -23   1       31.99       27.16     11.31 o 
   2 -23   1      704.43      684.63     45.48 o 
   3 -23   1      615.71      586.76     57.07 o 
   4 -23   1       52.60       41.52     17.08 o 
   5 -23   1      150.14       94.29     22.32 o 
   6 -23   1       25.55        6.21     14.98 o 
  -7 -22   1      131.78      114.22     26.85 o 
  -6 -22   1       24.90       21.37     16.40 o 
  -5 -22   1      133.21      137.77     17.57 o 
  -4 -22   1        6.90       10.02      8.35 o 
  -3 -22   1      478.16      449.36     37.18 o 
  -2 -22   1      686.08      638.61     49.48 o 
  -1 -22   1      138.04      156.66     17.49 o 
   0 -22   1      393.48      415.46     29.51 o 
   1 -22   1       17.12       23.74      8.73 o 
   2 -22   1      177.39      149.95     16.74 o 
   3 -22   1       35.99       33.90      9.46 o 
   4 -22   1        2.32       -2.02      8.64 o 
   5 -22   1       61.16       55.81     18.62 o 
   6 -22   1        2.61       15.50     15.70 o 
   7 -22   1       95.13       84.86     24.08 o 
  -7 -21   1       53.77       47.71     20.79 o 
  -6 -21   1       52.06       41.14     18.17 o 
  -5 -21   1      110.43      125.02     16.29 o 
  -4 -21   1       52.76       38.70     10.54 o 
  -3 -21   1      679.01      714.69     44.41 o 
  -2 -21   1      792.55      808.66     68.00 o 
  -1 -21   1      101.08       91.25     13.32 o 
   0 -21   1      170.13      167.88     17.76 o 
   1 -21   1      633.09      582.69     37.36 o 
   2 -21   1       85.40       91.99     25.63 o 
   3 -21   1      988.38      992.16     88.48 o 
   4 -21   1       71.27       68.57     23.54 o 
   5 -21   1      357.46      311.78     36.85 o 
   6 -21   1       93.93       70.23     20.75 o 
   7 -21   1      139.73      125.41     27.18 o 
  -7 -20   1      125.70       94.53     24.25 o 
  -6 -20   1      198.61      217.61     33.11 o 
  -5 -20   1      137.68      121.45     16.02 o 
  -4 -20   1       27.08       19.53      9.00 o 
  -3 -20   1      176.49      164.13     17.56 o 
  -2 -20   1      787.33      703.16     43.60 o 
  -1 -20   1      165.11      135.15     25.69 o 
   0 -20   1      302.87      310.84     33.30 o 
   1 -20   1      231.58      227.68     19.30 o 
   2 -20   1      461.11      481.17     32.01 o 
   3 -20   1      281.66      257.13     20.94 o 
   4 -20   1      115.26      114.13     28.41 o 
   5 -20   1      237.17      169.00     27.05 o 
   6 -20   1       28.81       16.87     10.38 o 
   7 -20   1       52.82       38.18     19.15 o 
  -7 -19   1       27.65       48.77     19.88 o 
  -6 -19   1      294.11      251.37     31.28 o 
  -5 -19   1      154.37      131.71     25.63 o 
  -4 -19   1       66.87       60.95     11.27 o 
  -3 -19   1      231.12      167.61     17.51 o 
  -2 -19   1       13.66       14.03      8.50 o 
  -1 -19   1       79.49       45.76     14.05 o 
   0 -19   1      739.72      736.85     69.63 o 
   1 -19   1      825.63      845.21    115.87 o 
   2 -19   1      137.22      114.92     13.79 o 
   3 -19   1       82.13       88.60     12.61 o 
   4 -19   1      131.16      121.41     12.23 o 
   5 -19   1      267.09      235.73     20.37 o 
   6 -19   1      166.60      109.10     15.78 o 
   7 -19   1      234.69      204.13     22.62 o 
  -8 -18   1      149.13      145.70     30.41 o 
  -7 -18   1      181.78      151.02     28.88 o 
  -6 -18   1      287.91      271.65     24.32 o 
  -5 -18   1      901.82      827.30     50.38 o 
  -4 -18   1      474.65      450.95     51.91 o 
  -3 -18   1       94.62       98.30     13.46 o 
  -2 -18   1       44.57       37.39      8.97 o 
  -1 -18   1      634.67      612.74     49.60 o 
   0 -18   1       42.45       33.04     11.06 o 
   1 -18   1      691.43      655.85     39.71 o 
   2 -18   1       41.78       52.67      9.65 o 
   3 -18   1      131.21      113.35     11.09 o 
   4 -18   1      216.59      239.89     15.77 o 
   5 -18   1      824.06      725.23     44.28 o 
   6 -18   1      120.75       99.66     14.86 o 
   7 -18   1       64.75       60.32     20.80 o 
   8 -18   1       81.85       59.73     15.05 o 
  -8 -17   1       83.19       80.00     23.87 o 
  -7 -17   1       10.98       17.64     16.93 o 
  -6 -17   1      278.29      238.97     21.69 o 
  -5 -17   1       56.26       64.40     16.71 o 
  -4 -17   1      684.43      599.99     37.84 o 
  -3 -17   1       58.14       43.98      9.23 o 
  -2 -17   1      749.48      663.22     40.32 o 
  -1 -17   1     2113.73     2011.27    109.22 o 
   0 -17   1       65.77       61.00      9.92 o 
   1 -17   1      777.28      829.37     48.33 o 
   2 -17   1       66.28       47.47      8.88 o 
   3 -17   1      198.99      190.03     13.59 o 
   4 -17   1      176.31      176.16     25.82 o 
   5 -17   1      350.86      302.64     23.38 o 
   6 -17   1      148.98      103.14     14.74 o 
   7 -17   1      169.34      128.38     18.37 o 
   8 -17   1       39.99       20.00     11.46 o 
  -8 -16   1      100.47       72.61     23.14 o 
  -7 -16   1      197.95      190.26     31.21 o 
  -6 -16   1       58.64       45.20     10.98 o 
  -5 -16   1      167.77      134.89     15.68 o 
  -4 -16   1      282.82      301.05     22.77 o 
  -3 -16   1       95.67       78.01     11.20 o 
  -2 -16   1      154.36       97.02     17.98 o 
  -1 -16   1       57.02       50.51      8.56 o 
   0 -16   1       24.23       36.14      7.85 o 
   1 -16   1      563.36      511.33     31.85 o 
   2 -16   1      225.08      254.09     17.15 o 
   3 -16   1      152.08      157.21     12.17 o 
   4 -16   1      280.85      245.49     15.66 o 
   5 -16   1      497.42      456.64     48.41 o 
   6 -16   1       49.57       38.42     10.75 o 
   7 -16   1      361.04      301.35     25.08 o 
   8 -16   1       79.50       91.19     16.20 o 
  -8 -15   1       73.52       87.65     23.88 o 
  -7 -15   1      375.27      287.88     35.99 o 
  -6 -15   1       75.50       68.01     12.06 o 
  -5 -15   1      675.59      620.33     39.25 o 
  -4 -15   1      302.38      295.77     22.47 o 
  -3 -15   1      357.90      374.50     52.89 o 
  -2 -15   1      216.56      195.57     16.36 o 
  -1 -15   1     1556.68     1542.05    173.06 o 
   0 -15   1       41.97       46.15      8.08 o 
   1 -15   1      388.96      342.82     32.90 o 
   2 -15   1       38.53       32.84      6.46 o 
   3 -15   1     1235.77     1071.83     56.93 o 
   4 -15   1      277.63      242.09     20.26 o 
   5 -15   1     1361.21     1200.80     54.63 o 
   6 -15   1      369.79      322.31     24.62 o 
   7 -15   1       42.76       28.29     12.17 o 
   8 -15   1       10.76       15.90     10.88 o 
  -8 -14   1       49.29       74.80     22.71 o 
  -7 -14   1       89.04       75.09     21.66 o 
  -6 -14   1      254.80      231.86     20.77 o 
  -5 -14   1      448.11      381.92     49.29 o 
  -4 -14   1      171.12      154.96     15.77 o 
  -3 -14   1     1089.81      911.00     52.33 o 
  -2 -14   1        6.83        6.52      5.58 o 
  -1 -14   1      528.23      455.43     28.14 o 
   0 -14   1      382.03      377.73     24.17 o 
   1 -14   1     1128.23     1100.87     98.12 o 
   2 -14   1       20.65       29.54      5.38 o 
   3 -14   1      287.35      282.40     28.65 o 
   4 -14   1      193.38      158.22     12.22 o 
   5 -14   1      326.62      299.73     22.45 o 
   6 -14   1      324.32      295.09     27.05 o 
   7 -14   1      104.89       92.02     14.94 o 
   8 -14   1      308.95      260.99     23.83 o 
  -9 -13   1       24.84       45.72     22.08 o 
  -8 -13   1      419.91      345.33     41.00 o 
  -7 -13   1       10.35       31.97     16.94 o 
  -6 -13   1       96.01       94.87     13.41 o 
  -5 -13   1      682.66      693.02     42.53 o 
  -4 -13   1       52.90       41.72      9.07 o 
  -3 -13   1      250.46      248.34     24.16 o 
  -2 -13   1      239.44      246.77     17.77 o 
  -1 -13   1     1213.45     1176.85     64.77 o 
   0 -13   1     2857.19     2806.55    176.17 o 
   1 -13   1     2389.61     2267.39     96.11 o 
   2 -13   1      230.58      245.60     14.01 o 
   3 -13   1      682.22      593.12     28.87 o 
   4 -13   1       93.69       75.72      8.27 o 
   5 -13   1     1376.23     1279.49     57.36 o 
   6 -13   1      142.31      140.16     16.12 o 
   7 -13   1      120.06      123.48     16.37 o 
   8 -13   1      104.70       97.31     16.18 o 
   9 -13   1      225.11      205.10     33.04 o 
  -9 -12   1      362.20      283.41     41.56 o 
  -8 -12   1      236.26      225.22     34.60 o 
  -7 -12   1      172.46      167.15     18.97 o 
  -6 -12   1       21.43       17.77      6.91 o 
  -5 -12   1     2222.94     2017.07    110.10 o 
  -4 -12   1      180.64      155.99     25.71 o 
  -3 -12   1     1106.01     1064.31     59.55 o 
  -2 -12   1      397.90      426.41     50.25 o 
  -1 -12   1      622.34      554.87     32.57 o 
   0 -12   1     1390.68     1235.76     67.35 o 
   1 -12   1       65.67       54.64      6.84 o 
   2 -12   1       82.68       59.63      7.92 o 
   3 -12   1       93.65       78.61     17.59 o 
   4 -12   1       21.90       16.32      7.19 o 
   5 -12   1      503.81      514.61     53.09 o 
   6 -12   1      109.85      107.60     14.13 o 
   7 -12   1       49.82       51.37     11.44 o 
   8 -12   1       57.50       38.48     11.99 o 
   9 -12   1       88.06       63.38     19.15 o 
  -9 -11   1       51.22       57.43     22.41 o 
  -8 -11   1      137.97      170.91     29.90 o 
  -7 -11   1       39.13       43.69      9.05 o 
  -6 -11   1       78.50       56.87      9.05 o 
  -5 -11   1      123.94      118.90     20.22 o 
  -4 -11   1      223.06      210.25     30.48 o 
  -3 -11   1      235.51      236.24     17.47 o 
  -2 -11   1      683.76      578.76     33.82 o 
  -1 -11   1      144.35      146.08     19.82 o 
   0 -11   1     2117.35     1988.56    105.60 o 
   1 -11   1      801.37      675.57     30.27 o 
   2 -11   1      251.82      244.54     15.02 o 
   3 -11   1     1171.54     1048.19     47.38 o 
   4 -11   1     1234.65     1121.31     50.00 o 
   5 -11   1     1611.03     1425.72     62.96 o 
   6 -11   1      479.31      434.54     29.29 o 
   7 -11   1      239.74      190.66     19.98 o 
   8 -11   1      106.07      102.55     25.91 o 
   9 -11   1      311.44      308.35     36.27 o 
  -9 -10   1      152.03      179.19     33.34 o 
  -8 -10   1      196.09      175.07     20.43 o 
  -7 -10   1      313.59      293.53     23.23 o 
  -6 -10   1      386.00      405.25     29.50 o 
  -5 -10   1      861.33      822.34     38.81 o 
  -4 -10   1     1525.25     1448.10     63.68 o 
  -3 -10   1     1226.65     1117.83     61.84 o 
  -2 -10   1      402.01      385.88     26.54 o 
  -1 -10   1      839.38      815.37     45.34 o 
   0 -10   1      695.04      585.23     33.32 o 
   1 -10   1     1136.98     1116.71     48.22 o 
   2 -10   1      671.04      656.86     29.74 o 
   3 -10   1      268.03      252.59     16.86 o 
   4 -10   1      154.63      170.79     18.85 o 
   5 -10   1      294.15      318.49     17.94 o 
   6 -10   1      261.24      220.07     23.44 o 
   7 -10   1       25.38       30.42     12.12 o 
   8 -10   1      261.00      190.86     43.22 o 
   9 -10   1       77.93       92.86     22.79 o 
  -9  -9   1       80.72       81.91     24.37 o 
  -8  -9   1       52.91       33.43     11.64 o 
  -7  -9   1      189.99      215.35     22.26 o 
  -6  -9   1      824.95      741.21     36.14 o 
  -5  -9   1      152.10      134.10     11.62 o 
  -4  -9   1     1563.89     1684.72     72.70 o 
  -3  -9   1      861.72      945.67     52.84 o 
  -2  -9   1     1116.17     1034.80     71.06 o 
  -1  -9   1      424.06      412.53     24.54 o 
   0  -9   1       27.31       24.70      4.59 o 
   1  -9   1      386.37      364.75     17.31 o 
   2  -9   1     1874.85     1689.49     71.93 o 
   3  -9   1      921.25      957.33     42.39 o 
   4  -9   1     2533.11     2428.17    103.33 o 
   5  -9   1      380.56      335.79     18.62 o 
   6  -9   1      346.96      293.44     32.18 o 
   7  -9   1      608.19      555.81     49.11 o 
   8  -9   1      219.48      199.54     21.04 o 
   9  -9   1      146.17      123.21     24.77 o 
  -9  -8   1        9.96       11.54     18.38 o 
  -8  -8   1      323.03      295.58     24.26 o 
  -7  -8   1      470.31      451.53     25.11 o 
  -6  -8   1       98.94       87.09     11.15 o 
  -5  -8   1      474.50      491.52     29.16 o 
  -4  -8   1     2948.18     2799.18    118.64 o 
  -3  -8   1      627.65      760.48    116.06 o 
  -2  -8   1     1397.55     1266.96     70.29 o 
  -1  -8   1     1089.33      948.43     51.65 o 
   0  -8   1      437.57      340.39     18.96 o 
   1  -8   1      148.68      107.80      8.30 o 
   2  -8   1     1028.17     1038.00     44.97 o 
   3  -8   1     1509.67     1523.84     65.36 o 
   4  -8   1      437.06      364.94     22.82 o 
   5  -8   1     1174.18     1209.17     53.91 o 
   6  -8   1      490.23      448.39     29.89 o 
   7  -8   1      124.00      136.93     26.79 o 
   8  -8   1       58.35       82.47     20.78 o 
   9  -8   1       49.38       60.40     18.86 o 
  -9  -7   1        7.91        3.56     20.72 o 
  -8  -7   1      291.03      255.62     23.48 o 
  -7  -7   1      514.37      516.79     27.71 o 
  -6  -7   1      440.68      438.83     23.94 o 
  -5  -7   1      756.80      678.83     32.66 o 
  -4  -7   1      349.34      312.69     17.14 o 
  -3  -7   1     2073.10     1773.44     75.88 o 
  -2  -7   1      130.11      124.57     13.99 o 
  -1  -7   1     2101.00     1997.21    148.11 o 
   0  -7   1      606.20      533.92     23.45 o 
   1  -7   1     3113.20     2909.19    121.31 o 
   2  -7   1      204.21      163.61     11.91 o 
   3  -7   1      233.90      171.77     15.01 o 
   4  -7   1     2108.08     1952.89     88.68 o 
   5  -7   1       61.24       67.26     30.16 o 
   6  -7   1      413.92      426.56     22.95 o 
   7  -7   1      463.67      448.22     35.56 o 
   8  -7   1      192.58      201.50     28.85 o 
   9  -7   1        6.72        8.35     13.06 o 
  -9  -6   1      126.33      137.02     19.22 o 
  -8  -6   1      147.35      167.80     19.26 o 
  -7  -6   1      255.83      307.82     27.91 o 
  -6  -6   1     1602.20     1503.19     66.91 o 
  -5  -6   1      807.33      849.54     39.32 o 
  -4  -6   1      941.58      857.03     38.95 o 
  -3  -6   1      981.45     1077.95     47.04 o 
  -2  -6   1      288.59      214.45     23.45 o 
  -1  -6   1     4907.70     4214.48    219.13 o 
   0  -6   1      523.43      485.49     21.33 o 
   1  -6   1     1844.85     1436.23     73.66 o 
   2  -6   1      603.63      535.76     24.09 o 
   3  -6   1     2164.17     2060.38     86.49 o 
   4  -6   1     2735.64     2784.40    116.65 o 
   5  -6   1      275.46      282.46     29.58 o 
   6  -6   1      544.43      560.88     31.01 o 
   7  -6   1      395.83      352.06     25.70 o 
   8  -6   1       58.27       66.78     19.47 o 
   9  -6   1      127.63       84.77     20.45 o 
  -9  -5   1      258.49      267.87     25.93 o 
  -8  -5   1      248.69      232.56     34.65 o 
  -7  -5   1      202.62      248.23     23.66 o 
  -6  -5   1      260.01      289.47     25.22 o 
  -5  -5   1      531.35      474.45     26.47 o 
  -4  -5   1     1458.49     1469.05     63.85 o 
  -3  -5   1     1476.17     1450.61     97.38 o 
  -2  -5   1     2940.44     2784.68    116.01 o 
  -1  -5   1     1805.03     1313.24     69.75 o 
   0  -5   1      557.25      525.06     22.85 o 
   1  -5   1     3463.36     2959.78    122.96 o 
   2  -5   1     2870.01     2549.85    106.64 o 
   3  -5   1     1774.46     1605.60     68.32 o 
   4  -5   1      510.37      608.10     73.88 o 
   5  -5   1      273.55      240.99     14.61 o 
   6  -5   1      861.92      784.09     39.28 o 
   7  -5   1      450.61      374.45     26.47 o 
   8  -5   1      242.54      203.03     29.08 o 
   9  -5   1       35.27       42.74     16.81 o 
  -9  -4   1       78.04       85.41     15.22 o 
  -8  -4   1      172.71      205.18     17.26 o 
  -7  -4   1       66.27       79.87     20.88 o 
  -6  -4   1     1326.63     1339.35     60.25 o 
  -5  -4   1      156.57      165.18     14.86 o 
  -4  -4   1      335.21      372.20     20.30 o 
  -3  -4   1     1595.35     1520.55     65.20 o 
  -2  -4   1     2491.11     1965.65     82.47 o 
  -1  -4   1     4689.35     3896.73    203.03 o 
   0  -4   1      971.09      691.11     29.56 o 
   1  -4   1     5692.41     5149.59    213.18 o 
   2  -4   1     4710.05     3994.76    165.69 o 
   3  -4   1      424.31      413.79     23.92 o 
   4  -4   1      130.61      131.38     16.07 o 
   5  -4   1      296.48      304.81     25.65 o 
   6  -4   1      614.57      716.39     34.21 o 
   7  -4   1      300.79      234.89     62.09 o 
   8  -4   1      161.24      154.13     25.09 o 
   9  -4   1      281.30      213.08     31.26 o 
  -9  -3   1       55.53       70.90     14.24 o 
  -8  -3   1      346.52      322.20     24.07 o 
  -7  -3   1       23.92       52.41     19.22 o 
  -6  -3   1      314.54      377.60     43.31 o 
  -5  -3   1      609.53      740.62     42.01 o 
  -4  -3   1      594.29      648.44     36.39 o 
  -3  -3   1      663.63      687.72     79.23 o 
  -2  -3   1     7893.35     7572.34    498.69 o 
  -1  -3   1     1069.27      871.34     36.84 o 
   0  -3   1      937.65      674.91     28.54 o 
   1  -3   1     1387.68     1219.12     51.21 o 
   2  -3   1    11672.70    10346.89    425.06 o 
   3  -3   1      478.95      382.34     58.25 o 
   4  -3   1      117.91       70.27     15.65 o 
   5  -3   1      285.23      298.96     28.72 o 
   6  -3   1     1413.63     1392.45    104.01 o 
   7  -3   1      145.50      122.07     43.54 o 
   8  -3   1      153.39      140.51     23.39 o 
   9  -3   1      133.98      115.48     23.53 o 
  -9  -2   1       40.32       68.63     21.86 o 
  -8  -2   1      359.46      363.49     27.00 o 
  -7  -2   1      224.88      209.20     23.86 o 
  -6  -2   1      393.61      457.34     29.44 o 
  -5  -2   1      427.99      400.39     25.18 o 
  -4  -2   1      448.63      368.71     18.79 o 
  -3  -2   1      470.20      486.62     22.73 o 
  -2  -2   1     6811.76     5866.18    293.92 o 
  -1  -2   1       92.99       82.20      8.74 o 
   0  -2   1      787.67      566.17     23.97 o 
   1  -2   1       60.31       51.42      6.84 o 
   2  -2   1      707.60      358.84     28.13 o 
   3  -2   1      140.53       56.52      8.58 o 
   4  -2   1      983.27     1131.46     82.97 o 
   5  -2   1      101.00      117.44     18.99 o 
   6  -2   1      458.58      402.09     26.48 o 
   7  -2   1      118.74      146.34     23.80 o 
   8  -2   1      214.30      202.34     27.88 o 
   9  -2   1      128.60      138.54     24.79 o 
  -9  -1   1      174.83      193.77     28.05 o 
  -8  -1   1      185.42      185.07     28.01 o 
  -7  -1   1      274.46      275.86     21.52 o 
  -6  -1   1      329.59      328.58     19.18 o 
  -5  -1   1      510.11      524.03     26.09 o 
  -4  -1   1      779.47      882.16     63.33 o 
  -3  -1   1      143.37      136.16      8.53 o 
  -2  -1   1     1459.05     1168.29     88.87 o 
  -1  -1   1      811.68      722.07     34.81 o 
   0  -1   1     2904.39     2060.17     85.54 o 
   1  -1   1       73.01       26.41      2.91 o 
   2  -1   1     5195.29     4912.34    205.03 o 
   3  -1   1       68.19       75.33      6.47 o 
   4  -1   1     2714.72     2812.39    119.49 o 
   5  -1   1      440.57      442.17     22.71 o 
   6  -1   1      377.61      377.76     25.12 o 
   7  -1   1      597.20      664.76     42.77 o 
   8  -1   1      181.68      208.24     28.77 o 
   9  -1   1       50.14       31.45     12.11 o 
  10  -1   1       36.36       29.31     12.60 o 
 -10   0   1        8.09       -5.97     13.40 o 
  -9   0   1       40.20       31.56     11.01 o 
  -8   0   1       49.21       58.09     13.96 o 
  -7   0   1      128.49      205.70     20.15 o 
  -6   0   1      408.86      391.02     21.62 o 
  -5   0   1       47.24       60.97      7.55 o 
  -4   0   1     1506.86     1510.92     65.70 o 
  -3   0   1      186.77      198.43     20.82 o 
  -2   0   1     2300.54     2294.70    115.98 o 
  -1   0   1      161.66       39.41      4.02 o 
   0   0   1     2839.87      871.53     65.87 o 
   1   0   1     1824.81     1489.94     62.69 o 
   2   0   1      153.03       44.91     11.87 o 
   3   0   1      102.35      102.07      7.45 o 
   4   0   1      145.64      110.34     19.78 o 
   5   0   1      349.23      335.01     18.42 o 
   6   0   1       70.55       71.07      9.23 o 
   7   0   1      264.69      334.29     20.40 o 
   8   0   1      675.22      650.64     56.34 o 
   9   0   1       49.93       44.89     12.81 o 
  10   0   1       63.13       35.71     13.17 o 
  -9   1   1      176.31      191.18     21.01 o 
  -8   1   1      188.57      216.88     15.16 o 
  -7   1   1      272.05      275.63     17.97 o 
  -6   1   1      327.33      336.49     19.36 o 
  -5   1   1      516.23      579.84     28.31 o 
  -4   1   1      784.84      931.80     60.45 o 
  -3   1   1      141.69      123.99     11.08 o 
  -2   1   1     1468.26     1241.58     67.03 o 
  -1   1   1      823.68      796.21    100.82 o 
   0   1   1     2885.39     2209.55    111.63 o 
   1   1   1       71.90       18.73      2.76 o 
   2   1   1     5138.65     4748.79    198.41 o 
   3   1   1       68.57       75.93      6.43 o 
   4   1   1     2681.86     2809.67    119.37 o 
   5   1   1      440.45      425.07     21.92 o 
   6   1   1      369.51      336.69     19.60 o 
   7   1   1      593.64      577.33     29.91 o 
   8   1   1      175.87      167.26     19.86 o 
   9   1   1       51.01       40.78     11.85 o 
  10   1   1       35.46       45.56     17.37 o 
  -9   2   1       40.42       38.70     11.14 o 
  -8   2   1      364.62      403.08     23.94 o 
  -7   2   1      222.19      225.89     14.39 o 
  -6   2   1      406.82      413.21     22.51 o 
  -5   2   1      421.08      424.98     21.99 o 
  -4   2   1      463.26      464.63     22.61 o 
  -3   2   1      460.83      509.80     30.33 o 
  -2   2   1     6845.33     6493.97    270.71 o 
  -1   2   1       90.86       77.20      7.03 o 
   0   2   1      809.47      650.70     27.74 o 
   1   2   1       59.04       53.93      4.30 o 
   2   2   1      702.26      383.27     28.47 o 
   3   2   1      137.71      129.96     11.31 o 
   4   2   1      984.78      978.10     43.66 o 
   5   2   1       98.24      113.97      9.98 o 
   6   2   1      450.36      513.01     28.80 o 
   7   2   1      118.89      132.26     13.35 o 
   8   2   1      204.73      229.25     19.05 o 
   9   2   1      126.62      152.40     31.26 o 
  -9   3   1       54.90       66.25     14.71 o 
  -8   3   1      351.18      354.34     22.10 o 
  -7   3   1       24.83       24.65      7.13 o 
  -6   3   1      310.45      332.49     22.72 o 
  -5   3   1      624.60      703.08     38.13 o 
  -4   3   1      600.23      590.90     29.11 o 
  -3   3   1      665.16      596.83     27.30 o 
  -2   3   1     7889.67     6911.08    377.25 o 
  -1   3   1     1055.08      961.57     40.88 o 
   0   3   1      907.81      736.67     31.64 o 
   1   3   1     1396.23     1237.46     53.03 o 
   2   3   1    11679.04    10678.95    446.78 o 
   3   3   1      483.11      465.55     22.51 o 
   4   3   1      129.04      127.57     13.49 o 
   5   3   1      288.85      377.02     37.52 o 
   6   3   1     1433.66     1510.37     68.69 o 
   7   3   1      146.81      153.69     14.36 o 
   8   3   1      157.81      159.64     15.69 o 
   9   3   1      135.58      133.54     15.17 o 
  -9   4   1       75.57       95.63     20.51 o 
  -8   4   1      172.08      165.12     18.22 o 
  -7   4   1       67.54       70.32      9.41 o 
  -6   4   1     1310.41     1396.14     80.59 o 
  -5   4   1      161.89      169.13     30.53 o 
  -4   4   1      314.52      357.00     22.91 o 
  -3   4   1     1604.95     1646.88     70.57 o 
  -2   4   1     2447.86     2180.62    131.91 o 
  -1   4   1     4682.59     4592.76    203.65 o 
   0   4   1      991.22      819.52     35.30 o 
   1   4   1     5722.13     5042.79    211.84 o 
   2   4   1     4717.21     4152.29    175.41 o 
   3   4   1      421.90      315.43     23.46 o 
   4   4   1      130.42      151.37     11.08 o 
   5   4   1      292.59      297.77     17.45 o 
   6   4   1      614.76      735.74     36.54 o 
   7   4   1      305.43      319.15     26.41 o 
   8   4   1      160.14      200.38     16.87 o 
   9   4   1      282.97      250.66     21.00 o 
  -9   5   1      252.80      248.12     26.53 o 
  -8   5   1      244.19      215.00     28.00 o 
  -7   5   1      200.27      228.70     42.88 o 
  -6   5   1      263.93      269.79     28.08 o 
  -5   5   1      521.42      473.67     23.98 o 
  -4   5   1     1471.93     1601.21     69.57 o 
  -3   5   1     1498.26     1480.56     63.87 o 
  -2   5   1     2902.91     2922.51    122.94 o 
  -1   5   1     1779.60     1583.03     67.26 o 
   0   5   1      547.49      593.95     38.29 o 
   1   5   1     3455.39     2877.46    154.03 o 
   2   5   1     2939.97     2672.91    144.29 o 
   3   5   1     1747.92     1665.14     92.16 o 
   4   5   1      511.54      691.60     32.70 o 
   5   5   1      265.84      249.32     15.48 o 
   6   5   1      857.70      829.99     40.30 o 
   7   5   1      444.70      457.64     37.70 o 
   8   5   1      239.35      229.86     18.90 o 
   9   5   1       35.88       40.50     12.67 o 
  -9   6   1      126.40      138.51     19.77 o 
  -8   6   1      145.93      165.07     22.98 o 
  -7   6   1      265.05      295.45     36.68 o 
  -6   6   1     1619.17     1592.24     71.20 o 
  -5   6   1      823.57      847.87     39.41 o 
  -4   6   1      970.64      969.55    112.51 o 
  -3   6   1      998.72     1239.95    105.28 o 
  -2   6   1      271.90      213.91     10.61 o 
  -1   6   1     4898.25     5144.14    216.14 o 
   0   6   1      516.38      500.12     27.11 o 
   1   6   1     1864.03     1576.17     85.90 o 
   2   6   1      614.24      577.07     26.39 o 
   3   6   1     2143.25     2037.06    111.75 o 
   4   6   1     2720.61     2913.19    159.26 o 
   5   6   1      274.79      340.86     20.77 o 
   6   6   1      542.20      642.02     32.61 o 
   7   6   1      387.14      421.70     24.30 o 
   8   6   1       61.36       67.90     10.89 o 
   9   6   1      131.11      148.99     21.29 o 
  -9   7   1        6.70       19.35     16.42 o 
  -8   7   1      287.40      252.60     25.85 o 
  -7   7   1      518.39      528.25     36.70 o 
  -6   7   1      446.31      435.49     28.95 o 
  -5   7   1      741.66      777.24     48.71 o 
  -4   7   1      360.19      301.00     29.83 o 
  -3   7   1     2084.42     2084.68     89.10 o 
  -2   7   1      139.49      150.87      9.20 o 
  -1   7   1     2105.07     2345.24     99.74 o 
   0   7   1      630.09      669.38     29.74 o 
   1   7   1     3117.80     2843.25    120.64 o 
   2   7   1      205.53      194.05     10.85 o 
   3   7   1      239.87      210.07     12.36 o 
   4   7   1     2077.27     2029.54     97.73 o 
   5   7   1       59.48       65.92     15.87 o 
   6   7   1      400.79      415.17     44.05 o 
   7   7   1      469.89      508.77     27.92 o 
   8   7   1      191.32      182.65     16.70 o 
   9   7   1        5.87       17.52     11.39 o 
  -9   8   1       11.57       15.11     16.03 o 
  -8   8   1      318.24      364.96     29.68 o 
  -7   8   1      459.44      488.74     40.52 o 
  -6   8   1       94.45      102.88     34.29 o 
  -5   8   1      477.18      509.55     25.35 o 
  -4   8   1     2952.76     2787.49    119.44 o 
  -3   8   1      628.67      728.85     32.68 o 
  -2   8   1     1406.71     1462.10     67.25 o 
  -1   8   1     1067.37     1050.18     38.75 o 
   0   8   1      423.75      476.31     38.65 o 
   1   8   1      145.67      116.80      9.14 o 
   2   8   1     1013.07     1113.12     49.00 o 
   3   8   1     1497.99     1732.54     87.40 o 
   4   8   1      438.25      283.56     29.94 o 
   5   8   1     1181.28     1267.44     57.69 o 
   6   8   1      497.86      461.82     29.56 o 
   7   8   1      124.67      116.82     16.61 o 
   8   8   1       60.41       71.57     14.42 o 
   9   8   1       49.96       43.64     13.82 o 
  -9   9   1       82.57       94.08     25.00 o 
  -8   9   1       55.73       54.90     12.91 o 
  -7   9   1      192.93      263.80     27.45 o 
  -6   9   1      811.02      815.03     50.56 o 
  -5   9   1      151.32      151.76     11.34 o 
  -4   9   1     1551.46     1666.85     72.74 o 
  -3   9   1      857.38      999.40     44.03 o 
  -2   9   1     1137.46     1176.83     51.78 o 
  -1   9   1      409.71      454.94     23.51 o 
   0   9   1       25.05       27.19      4.59 o 
   1   9   1      409.27      420.31     20.04 o 
   2   9   1     1851.15     1750.89     75.46 o 
   3   9   1      950.63     1061.90     47.63 o 
   4   9   1     2535.35     2727.95    117.85 o 
   5   9   1      370.14      336.94     20.71 o 
   6   9   1      358.99      409.01     22.94 o 
   7   9   1      612.58      568.19     30.47 o 
   8   9   1      224.63      224.28     24.99 o 
   9   9   1      141.55      117.62     19.41 o 
  -9  10   1      153.24      195.32     34.56 o 
  -8  10   1      201.58      229.60     23.55 o 
  -7  10   1      309.56      300.19     25.24 o 
  -6  10   1      372.23      409.54     46.66 o 
  -5  10   1      846.15      795.69     37.20 o 
  -4  10   1     1519.05     1581.54     69.11 o 
  -3  10   1     1221.20     1312.83     57.02 o 
  -2  10   1      410.27      427.80     21.13 o 
  -1  10   1      827.78      797.90     43.19 o 
   0  10   1      701.15      696.91     31.59 o 
   1  10   1     1147.40     1204.50     52.80 o 
   2  10   1      665.66      715.16     34.81 o 
   3  10   1      272.76      271.86     26.93 o 
   4  10   1      155.59      170.07     15.72 o 
   5  10   1      297.77      353.62     31.45 o 
   6  10   1      267.16      325.16     19.69 o 
   7  10   1       26.89       46.37     11.66 o 
   8  10   1      254.87      217.83     24.78 o 
   9  10   1       73.50       89.47     17.54 o 
  -9  11   1       52.34       90.67     24.60 o 
  -8  11   1      144.66      151.15     26.54 o 
  -7  11   1       39.87       50.11     11.74 o 
  -6  11   1       75.60       87.19     26.92 o 
  -4  11   1      220.15      211.76     14.38 o 
  -3  11   1      244.19      291.09     31.91 o 
  -2  11   1      685.94      660.13     31.02 o 
  -1  11   1      146.22      173.50     11.32 o 
   0  11   1     2112.39     2257.17     96.69 o 
   1  11   1      803.12      727.23     33.20 o 
   2  11   1      256.16      316.22     30.94 o 
   3  11   1     1168.86     1147.71     51.36 o 
   4  11   1     1240.48     1233.94     55.55 o 
   5  11   1     1623.77     1594.26     71.49 o 
   6  11   1      486.14      458.27     25.10 o 
   7  11   1      241.81      240.65     28.71 o 
   8  11   1      101.88       87.22     15.91 o 
   9  11   1      314.43      339.84     30.79 o 
  -9  12   1      357.47      348.07     30.11 o 
  -8  12   1      238.61      241.90     34.29 o 
  -7  12   1      174.03      198.85     21.84 o 
  -6  12   1       22.06       29.57     12.20 o 
  -5  12   1     2204.61     2055.67    115.41 o 
  -4  12   1      178.13      175.34     16.39 o 
  -3  12   1     1103.01     1139.69     51.62 o 
  -2  12   1      386.72      482.10     35.09 o 
  -1  12   1      633.24      622.28     24.37 o 
   0  12   1     1396.59     1322.86     57.97 o 
   1  12   1       68.24       77.54     13.13 o 
   2  12   1       87.01       66.53     13.16 o 
   4  12   1       21.52       27.87     17.60 o 
   5  12   1      509.94      643.86     38.21 o 
   6  12   1      111.78       95.94     16.07 o 
   7  12   1       53.03       54.81     12.44 o 
   8  12   1       56.03       68.95     25.67 o 
   9  12   1       87.75      102.26     18.77 o 
  -9  13   1       25.80       32.56     20.77 o 
  -8  13   1      419.87      331.16     41.59 o 
  -7  13   1       10.05       16.15     10.55 o 
  -6  13   1      101.76      106.98     15.07 o 
  -5  13   1      684.78      802.68     49.81 o 
  -4  13   1       48.46       38.42      9.28 o 
  -3  13   1      241.59      269.37     15.90 o 
  -2  13   1      236.84      292.06     16.25 o 
  -1  13   1     1233.29     1432.44     62.96 o 
   0  13   1     2845.13     3108.41    132.58 o 
   1  13   1     2358.30     2447.05    105.10 o 
   2  13   1      237.43      262.82     14.77 o 
   3  13   1      667.66      684.20     32.36 o 
   4  13   1       98.20      100.64      9.38 o 
   5  13   1     1369.41     1393.82     81.60 o 
   6  13   1      140.24      144.28     27.74 o 
   7  13   1      124.10      117.31     17.44 o 
   8  13   1      102.46      104.05     17.06 o 
   9  13   1      225.74      248.13     28.04 o 
  -8  14   1       48.12       39.41     12.35 o 
  -7  14   1       97.30      102.13     19.04 o 
  -6  14   1      258.06      248.96     22.13 o 
  -5  14   1      466.48      415.11     23.69 o 
  -4  14   1      175.30      171.23     15.30 o 
  -3  14   1     1100.54     1062.16     48.80 o 
  -2  14   1        5.74        8.69      4.35 o 
  -1  14   1      527.68      554.26     22.39 o 
   0  14   1      386.61      382.26     19.37 o 
   1  14   1     1117.34     1148.94     51.36 o 
   2  14   1       22.86       27.82      5.22 o 
   3  14   1      288.99      354.33     27.74 o 
   4  14   1      198.37      185.38     13.19 o 
   5  14   1      323.94      317.45     35.96 o 
   6  14   1      319.76      327.66     26.91 o 
   7  14   1      104.36      113.77     19.34 o 
   8  14   1      308.81      284.46     29.48 o 
  -8  15   1       71.46       68.49     14.92 o 
  -7  15   1      374.63      332.83     22.03 o 
  -6  15   1       79.69       90.98     11.20 o 
  -5  15   1      677.57      710.54     36.14 o 
  -4  15   1      298.90      300.94     18.47 o 
  -3  15   1      352.03      428.89     42.81 o 
  -2  15   1      223.39      231.85     14.50 o 
  -1  15   1     1564.19     1695.19     66.32 o 
   0  15   1       40.11       57.09      6.37 o 
   1  15   1      386.07      461.62     42.66 o 
   2  15   1       37.88       39.12      5.91 o 
   3  15   1     1243.44     1233.36     55.38 o 
   4  15   1      275.64      279.67     25.76 o 
   5  15   1     1345.09     1320.40     78.22 o 
   6  15   1      366.40      341.11     27.65 o 
   7  15   1       41.24       37.13     11.23 o 
   8  15   1       10.63       16.32     10.84 o 
  -8  16   1      101.24      136.43     19.80 o 
  -7  16   1      204.87      183.47     17.21 o 
  -6  16   1       59.45       63.00     10.21 o 
  -5  16   1      159.42      146.41     13.80 o 
  -4  16   1      278.28      289.02     25.20 o 
  -3  16   1       98.31       87.46      9.63 o 
  -2  16   1      149.86      124.88     13.04 o 
   0  16   1       24.93       23.63      3.99 o 
   1  16   1      567.11      561.39     27.56 o 
   2  16   1      227.74      192.86     15.63 o 
   3  16   1      153.40      181.22     12.71 o 
   4  16   1      281.08      268.44     26.43 o 
   5  16   1      495.80      460.64     33.29 o 
   6  16   1       49.34       56.94     12.61 o 
   7  16   1      355.02      366.55     34.75 o 
   8  16   1       80.19       77.28     15.92 o 
  -8  17   1       79.52       85.16     16.49 o 
  -7  17   1       11.25       11.98     11.92 o 
  -6  17   1      280.78      258.97     19.01 o 
  -5  17   1       53.04       59.22     12.17 o 
  -4  17   1      687.47      616.50     31.96 o 
  -3  17   1       59.34       54.03     13.68 o 
  -2  17   1      740.03      719.46     34.97 o 
  -1  17   1     2091.32     2222.80     82.19 o 
   0  17   1       67.40       79.14      6.82 o 
   1  17   1      788.27      942.24     80.32 o 
   2  17   1       66.98       55.89      7.30 o 
   3  17   1      212.24      216.86     27.05 o 
   4  17   1      177.29      213.05     29.29 o 
   5  17   1      373.91      343.16     27.53 o 
   6  17   1      149.52      119.74     17.19 o 
   7  17   1      165.48      130.17     19.01 o 
   8  17   1       40.02       49.49     14.24 o 
  -8  18   1      150.36      118.35     19.12 o 
  -7  18   1      180.01      143.37     15.73 o 
  -6  18   1      291.16      286.58     23.15 o 
  -5  18   1      895.50      862.38     43.05 o 
  -4  18   1      473.32      451.42     25.30 o 
  -3  18   1       96.84       87.83     10.26 o 
  -2  18   1       46.12       53.50      7.86 o 
  -1  18   1      632.75      617.37     30.77 o 
   0  18   1       39.77       43.89      5.52 o 
   1  18   1      696.74      698.20     28.62 o 
   2  18   1       38.88       46.46      6.06 o 
   3  18   1      130.98      104.18     14.38 o 
   4  18   1      216.33      216.82     51.68 o 
   5  18   1      822.21      810.25    116.17 o 
   6  18   1      118.51      111.39     16.95 o 
   7  18   1       62.66       70.00     14.79 o 
   8  18   1       82.51       79.89     22.61 o 
  -7  19   1       27.30       13.73     27.96 o 
  -6  19   1      295.28      260.00     19.84 o 
  -5  19   1      158.44      106.22     12.54 o 
  -4  19   1       63.28       68.87      9.78 o 
  -3  19   1      238.13      205.44     23.56 o 
  -2  19   1       12.95       19.04      5.81 o 
  -1  19   1       78.05       61.86     16.03 o 
   0  19   1      745.16      874.19     34.93 o 
   1  19   1      835.88      893.23     50.61 o 
   2  19   1      133.13      132.70     18.50 o 
   3  19   1       73.01       74.99     12.52 o 
   4  19   1      128.40       97.52     27.36 o 
   5  19   1      256.00      245.36     24.51 o 
   6  19   1      163.39      149.56     25.97 o 
   7  19   1      233.47      256.39     43.66 o 
  -7  20   1      120.97      107.79     17.66 o 
  -6  20   1      199.02      183.35     17.22 o 
  -5  20   1      143.90      131.80     13.87 o 
  -4  20   1       28.61       25.24      7.54 o 
  -3  20   1      171.70      194.86     18.73 o 
  -2  20   1      800.90      809.25     39.73 o 
  -1  20   1      159.24      170.45     13.89 o 
   0  20   1      305.12      370.42     29.93 o 
   1  20   1      224.25      269.03     14.15 o 
   2  20   1      459.01      539.58     28.59 o 
   3  20   1      282.09      290.13     18.74 o 
   4  20   1      118.22      129.04     17.56 o 
   5  20   1      237.52      259.03     24.04 o 
   6  20   1       27.51       19.86     10.93 o 
   7  20   1       56.25       51.94     28.15 o 
  -7  21   1       52.14       47.36     14.17 o 
  -6  21   1       54.83       44.46      9.69 o 
  -5  21   1      112.34      128.21     13.87 o 
  -4  21   1       50.48       43.62      8.88 o 
  -3  21   1      679.75      795.85     39.75 o 
  -2  21   1      796.87      798.46     39.64 o 
  -1  21   1      105.34      106.71     11.63 o 
   0  21   1      164.63      154.51     13.34 o 
   1  21   1      630.23      664.59     33.51 o 
   2  21   1       87.63       40.25     15.09 o 
   3  21   1      985.24     1042.39     50.20 o 
   4  21   1       69.68       68.10     10.15 o 
   5  21   1      351.01      352.50     29.30 o 
   6  21   1       96.96       79.83     21.21 o 
   7  21   1      147.97      143.10     20.70 o 
  -7  22   1      132.91      106.06     18.05 o 
  -6  22   1       22.99       24.24      8.65 o 
  -5  22   1      133.53      138.27     14.82 o 
  -4  22   1        7.47        7.53      6.72 o 
  -3  22   1      474.86      457.86     29.11 o 
  -2  22   1      681.34      667.92     34.63 o 
  -1  22   1      144.37      172.04     14.24 o 
   0  22   1      391.08      396.85     22.65 o 
   1  22   1       17.85       25.10      6.59 o 
   2  22   1      177.95      228.32     30.56 o 
   3  22   1       36.82       26.29      8.87 o 
   4  22   1        2.63       -2.45      5.82 o 
   5  22   1       62.61       44.73      9.56 o 
   6  22   1        3.10        3.19      7.34 o 
   7  22   1       95.47       95.36     18.33 o 
  -6  23   1       75.31       64.34     11.53 o 
  -5  23   1       66.30       61.38     10.72 o 
  -4  23   1       53.87       58.35     10.20 o 
  -3  23   1      219.48      249.47     17.94 o 
  -2  23   1      240.54      284.89     19.19 o 
  -1  23   1      386.22      345.56     21.07 o 
   0  23   1        3.04       22.58      9.42 o 
   1  23   1       32.00       36.96     24.07 o 
   2  23   1      711.09      676.88     34.89 o 
   3  23   1      617.39      612.59     32.82 o 
   4  23   1       49.01       55.41     10.17 o 
   5  23   1      156.56      142.68     15.59 o 
   6  23   1       25.28       15.85      8.51 o 
  -6  24   1        1.24        0.51      9.21 o 
  -5  24   1      112.61      123.23     14.73 o 
  -4  24   1       21.03       23.23      8.16 o 
  -3  24   1      358.17      361.75     22.92 o 
  -2  24   1      106.52       98.46     12.26 o 
  -1  24   1      490.85      500.12     36.27 o 
   0  24   1       39.41       46.37     16.34 o 
   1  24   1      168.83      196.43     22.47 o 
   2  24   1      267.74      231.87     33.65 o 
   3  24   1       57.15       57.68      9.79 o 
   4  24   1        2.24       -0.75      6.51 o 
   5  24   1       16.39       20.06      8.56 o 
   6  24   1        4.13        9.82      7.92 o 
  -6  25   1      134.15      116.89     18.88 o 
  -5  25   1       52.78       56.86     10.95 o 
  -4  25   1      147.16      173.07     16.94 o 
  -3  25   1       28.99       25.70      8.05 o 
  -2  25   1      119.48      145.39     15.47 o 
  -1  25   1      251.44      198.20     33.15 o 
   0  25   1      831.93      838.10     54.77 o 
   1  25   1      196.07      271.13     66.96 o 
   2  25   1      338.19      339.39     28.80 o 
   3  25   1      429.80      414.56     25.19 o 
   4  25   1      248.64      253.92     24.14 o 
   5  25   1      208.84      217.01     24.88 o 
   6  25   1      141.63      134.59     16.03 o 
  -5  26   1       49.11       48.59     10.81 o 
  -4  26   1      357.64      369.56     24.38 o 
  -3  26   1      163.98      162.42     20.82 o 
  -2  26   1      152.61      180.75     16.91 o 
  -1  26   1       24.21       37.32     11.58 o 
   0  26   1       51.20       50.44     12.59 o 
   1  26   1      130.97      141.61     22.25 o 
   2  26   1      135.48      130.58     19.59 o 
   3  26   1       28.93       22.05      8.17 o 
   4  26   1       99.29      113.28     14.12 o 
   5  26   1       19.50       24.65      9.48 o 
  -5  27   1       58.42       59.30     12.01 o 
  -4  27   1       66.50       76.94     12.15 o 
  -3  27   1       37.66       38.58     10.01 o 
  -2  27   1       57.18       63.20     14.32 o 
  -1  27   1       10.31       15.23      9.97 o 
   0  27   1       13.69        8.60      9.76 o 
   1  27   1       54.12       67.51     14.89 o 
   2  27   1       82.07      110.95     21.37 o 
   3  27   1       30.66       27.78     12.55 o 
   4  27   1      444.59      452.37     38.60 o 
   5  27   1       93.83      101.32     14.61 o 
  -4  28   1      225.76      232.47     21.22 o 
  -3  28   1       86.42       83.30     14.07 o 
  -2  28   1      338.71      339.31     30.41 o 
  -1  28   1       20.12       14.17     10.86 o 
   0  28   1      187.09      164.66     34.26 o 
   1  28   1       67.15       71.67     15.68 o 
   2  28   1       94.38      143.43     23.10 o 
   3  28   1        8.89        5.30     10.72 o 
   4  28   1       16.14       23.65     11.80 o 
  -3  29   1       65.28       46.83     15.05 o 
  -2  29   1       72.40       71.00     15.57 o 
  -1  29   1       92.52      102.91     18.57 o 
   0  29   1       95.93      103.61     18.38 o 
   1  29   1       22.01       11.24     10.88 o 
   2  29   1      455.91      446.50     36.71 o 
   3  29   1       12.33       16.85     12.50 o 
  -3  30   1      175.27      166.14     24.20 o 
  -2  30   1       92.86       98.05     19.22 o 
  -1  30   1       88.90       75.85     17.22 o 
   0  30   1       84.83       81.61     17.41 o 
   1  30   1       50.61       56.06     15.74 o 
   2  30   1       14.08       30.74     13.27 o 
   3  30   1       47.75       55.12     16.27 o 
  -1  31   1       49.49       39.27     14.67 o 
   0  31   1      200.82      231.82     27.99 o 
   1  31   1       59.63       52.64     16.07 o 
  -1 -31   2       57.01       90.74     17.52 o 
   0 -31   2       48.11       83.66     21.16 o 
   1 -31   2       39.55       53.17     14.60 o 
  -2 -30   2      110.92      105.10     18.56 o 
  -1 -30   2      206.52      207.19     23.99 o 
   0 -30   2       95.79       99.58     17.73 o 
   1 -30   2       94.57      114.24     18.41 o 
   2 -30   2       51.16       71.75     22.44 o 
  -3 -29   2      126.01      124.23     19.27 o 
  -2 -29   2       92.57      109.29     22.15 o 
  -1 -29   2       98.83      104.81     17.16 o 
   0 -29   2      101.68      105.07     17.35 o 
   1 -29   2      131.22      146.36     19.88 o 
   2 -29   2      179.34      155.24     23.25 o 
   3 -29   2      214.01      170.59     31.63 o 
  -4 -28   2      140.83      112.73     18.54 o 
  -3 -28   2      361.12      342.87     29.33 o 
  -2 -28   2      191.64      195.72     38.56 o 
  -1 -28   2       76.49       95.42     19.15 o 
   0 -28   2      201.92      188.75     21.80 o 
   1 -28   2       10.46       10.51      9.91 o 
   2 -28   2      301.42      281.18     36.16 o 
   3 -28   2      116.56       87.94     22.92 o 
   4 -28   2       70.13       78.91     23.16 o 
  -4 -27   2       74.77       94.50     23.94 o 
  -3 -27   2      211.15      202.04     23.19 o 
  -2 -27   2      245.32      263.15     31.61 o 
  -1 -27   2       36.35       51.20     18.78 o 
   0 -27   2       58.30       65.31     13.76 o 
   1 -27   2       39.66       49.28     17.37 o 
   2 -27   2       21.95       20.45     18.52 o 
   3 -27   2       49.51       34.99     17.48 o 
   4 -27   2       70.89       77.60     22.56 o 
  -5 -26   2       56.51       63.41     15.22 o 
  -4 -26   2      134.18      148.68     19.62 o 
  -3 -26   2      246.56      233.05     24.57 o 
  -2 -26   2      160.63      172.96     20.39 o 
  -1 -26   2      162.40      185.87     35.71 o 
   0 -26   2        6.15        6.17      9.30 o 
   1 -26   2      442.18      470.26     33.87 o 
   2 -26   2      142.28      141.81     18.14 o 
   3 -26   2       67.21       68.65     20.58 o 
   4 -26   2      281.35      289.82     37.30 o 
   5 -26   2      258.98      206.05     33.95 o 
  -5 -25   2      303.15      291.73     26.84 o 
  -4 -25   2      153.83      133.52     18.49 o 
  -3 -25   2       81.71       73.57     14.23 o 
  -2 -25   2       41.64       34.30     11.23 o 
  -1 -25   2      370.66      399.26     30.11 o 
   0 -25   2      216.01      234.10     37.12 o 
   1 -25   2      134.68      141.45     17.60 o 
   2 -25   2      132.19      143.19     18.13 o 
   3 -25   2       82.16       65.56     19.51 o 
   4 -25   2       70.02       49.25     17.98 o 
   5 -25   2      189.53      178.67     30.46 o 
  -6 -24   2      140.37       76.91     23.20 o 
  -5 -24   2      143.69      134.92     26.06 o 
  -4 -24   2       70.02       64.76     13.50 o 
  -3 -24   2      108.16       96.52     15.45 o 
  -2 -24   2       31.72       35.57     11.01 o 
  -1 -24   2      295.64      277.99     23.80 o 
   0 -24   2      114.08      117.98     16.42 o 
   1 -24   2       24.06       39.17     10.74 o 
   2 -24   2       46.76       42.80     11.43 o 
   3 -24   2       94.41      102.64     14.97 o 
   4 -24   2       83.24       89.67     22.22 o 
   5 -24   2      198.42      128.40     26.15 o 
   6 -24   2       48.47       41.83     19.95 o 
  -6 -23   2       79.18       59.90     14.02 o 
  -5 -23   2      235.01      209.93     22.94 o 
  -4 -23   2       91.86       89.72     14.77 o 
  -3 -23   2       32.88       36.29     10.85 o 
  -2 -23   2        9.73       20.49      9.51 o 
  -1 -23   2       76.59       88.92     23.02 o 
   0 -23   2      365.83      391.53     42.01 o 
   1 -23   2       72.44       92.71     14.02 o 
   2 -23   2       58.46       76.14     12.96 o 
   3 -23   2       14.39       18.56      9.20 o 
   4 -23   2      115.92      125.34     25.23 o 
   5 -23   2       55.63       28.66     16.84 o 
   6 -23   2       17.99        6.42     14.95 o 
  -7 -22   2      135.21      106.78     27.16 o 
  -6 -22   2        6.23        4.42      9.88 o 
  -5 -22   2      170.23      149.70     19.09 o 
  -4 -22   2      250.25      216.27     30.77 o 
  -3 -22   2      153.40      158.23     18.17 o 
  -2 -22   2      213.81      196.36     20.17 o 
  -1 -22   2      376.68      386.39     28.13 o 
   0 -22   2      966.01      977.87    130.00 o 
   1 -22   2      851.58      848.77     51.32 o 
   2 -22   2      238.81      209.52     18.92 o 
   3 -22   2      303.51      314.64     24.44 o 
   4 -22   2       56.34       72.75     12.92 o 
   5 -22   2      113.38       99.86     20.60 o 
   6 -22   2       32.36       21.06     11.69 o 
   7 -22   2      121.00      122.78     19.47 o 
  -7 -21   2      106.53       63.25     22.28 o 
  -6 -21   2       66.58       70.08     13.76 o 
  -5 -21   2       64.29       79.49     14.19 o 
  -4 -21   2       17.45       37.59     11.85 o 
  -3 -21   2      610.63      604.25     39.23 o 
  -2 -21   2      217.73      215.59     19.97 o 
  -1 -21   2      465.64      427.82     42.50 o 
   0 -21   2      173.83      167.81     17.70 o 
   1 -21   2      196.97      238.07     20.13 o 
   2 -21   2      471.71      437.84     56.22 o 
   3 -21   2      584.38      613.59     31.00 o 
   4 -21   2      166.18      167.27     26.07 o 
   5 -21   2      121.73      110.21     15.37 o 
   6 -21   2      162.92      148.92     18.93 o 
   7 -21   2       29.44       16.01     11.66 o 
  -7 -20   2       99.15       55.29     21.82 o 
  -6 -20   2      652.64      566.99     39.19 o 
  -5 -20   2       80.66       75.20     20.29 o 
  -4 -20   2      393.56      340.80     26.14 o 
  -3 -20   2      454.42      435.78     32.68 o 
  -2 -20   2      542.87      522.89     34.38 o 
  -1 -20   2      527.78      584.37     37.52 o 
   0 -20   2      341.05      408.71     28.44 o 
   1 -20   2      657.88      677.26     41.98 o 
   2 -20   2      662.17      638.52     39.83 o 
   3 -20   2       93.54      104.66     10.63 o 
   4 -20   2      159.62      114.36     15.12 o 
   5 -20   2      160.15      135.74     24.30 o 
   6 -20   2       78.74       64.44     13.51 o 
   7 -20   2       29.92       28.99     16.58 o 
  -7 -19   2       15.62        9.88     16.23 o 
  -6 -19   2      127.73      141.23     18.50 o 
  -5 -19   2      122.18      116.29     17.43 o 
  -4 -19   2       43.22       42.73     18.11 o 
  -3 -19   2      110.72      119.49     16.39 o 
  -2 -19   2      329.58      344.23     25.33 o 
  -1 -19   2     1057.66     1123.63     98.21 o 
   0 -19   2      575.03      583.75     36.92 o 
   1 -19   2      973.58     1009.75     86.95 o 
   2 -19   2      292.61      318.18     18.35 o 
   3 -19   2      520.22      495.32     25.71 o 
   4 -19   2       68.23       78.15     12.92 o 
   5 -19   2       94.80       91.11     13.86 o 
   6 -19   2      199.16      169.54     19.61 o 
   7 -19   2       56.54       75.13     15.03 o 
  -8 -18   2      290.27      245.66     38.95 o 
  -7 -18   2       20.80       17.64     17.15 o 
  -6 -18   2      454.44      438.06     32.33 o 
  -5 -18   2       92.79       68.24     18.17 o 
  -4 -18   2      174.39      217.98     27.55 o 
  -3 -18   2      460.70      431.85     29.74 o 
  -2 -18   2      686.45      703.42     48.50 o 
  -1 -18   2      902.33      779.66     46.48 o 
   0 -18   2      185.99      231.69     18.94 o 
   1 -18   2       63.36       82.81     34.91 o 
   2 -18   2     1066.99     1008.37     46.00 o 
   3 -18   2      353.04      308.35     18.10 o 
   4 -18   2      186.67      203.12     18.52 o 
   5 -18   2      313.33      285.35     22.79 o 
   6 -18   2      235.14      247.55     22.82 o 
   7 -18   2      110.37      117.50     17.42 o 
   8 -18   2       42.49       40.29     13.71 o 
  -8 -17   2      233.38      229.64     37.34 o 
  -7 -17   2       14.43       13.29     16.02 o 
  -6 -17   2      150.99      158.14     18.72 o 
  -5 -17   2      469.37      485.32     33.39 o 
  -4 -17   2      573.59      570.62     37.01 o 
  -3 -17   2      299.68      307.23     28.22 o 
  -2 -17   2      806.65      784.32     46.74 o 
  -1 -17   2      166.73      203.78     17.44 o 
   0 -17   2       89.85      102.06     12.52 o 
   1 -17   2      384.73      339.69     18.26 o 
   2 -17   2     1074.58     1091.41     49.10 o 
   3 -17   2      164.55      171.42     13.07 o 
   4 -17   2      978.77      879.86     41.23 o 
   5 -17   2      345.97      316.41     23.83 o 
   6 -17   2      346.90      337.25     26.01 o 
   7 -17   2       51.81       41.61     12.33 o 
   8 -17   2      173.82      158.31     20.95 o 
  -8 -16   2      209.48      158.61     30.16 o 
  -7 -16   2      177.67      179.03     23.48 o 
  -6 -16   2       63.55       52.88     14.59 o 
  -5 -16   2      155.40      146.72     17.06 o 
  -4 -16   2     1351.69     1274.93     72.62 o 
  -3 -16   2      287.54      293.35     22.47 o 
  -2 -16   2      202.98      185.38     22.11 o 
  -1 -16   2      236.67      217.31     17.72 o 
   0 -16   2      547.28      515.00     58.59 o 
   1 -16   2      104.73       94.78      8.61 o 
   2 -16   2       34.79       39.33      6.53 o 
   3 -16   2      739.58      648.77     31.20 o 
   4 -16   2     1110.13     1145.30     52.05 o 
   5 -16   2       35.17       36.96     10.01 o 
   6 -16   2      116.80       80.55     13.59 o 
   7 -16   2      244.25      230.71     23.33 o 
   8 -16   2      120.60       96.75     16.89 o 
  -8 -15   2      184.71      185.56     32.82 o 
  -7 -15   2      130.40      113.51     16.85 o 
  -6 -15   2        1.02       10.78      9.38 o 
  -5 -15   2      109.31      113.28     37.71 o 
  -4 -15   2      546.60      612.58     64.51 o 
  -3 -15   2     1437.15     1351.62     75.61 o 
  -2 -15   2      416.55      434.33     54.99 o 
  -1 -15   2      644.48      628.96     52.98 o 
   0 -15   2      205.88      300.94     20.84 o 
   1 -15   2      734.78      735.45     33.73 o 
   2 -15   2      900.54      887.06     40.22 o 
   3 -15   2      554.07      595.80     30.28 o 
   4 -15   2     1172.85     1095.45     49.41 o 
   5 -15   2      196.49      255.97     27.05 o 
   6 -15   2        3.29       -2.51     12.04 o 
   7 -15   2       97.61       79.68     14.30 o 
   8 -15   2       81.17       50.86     13.41 o 
  -8 -14   2        1.54        1.89     15.91 o 
  -7 -14   2      147.30      134.26     18.65 o 
  -6 -14   2      367.09      290.81     41.65 o 
  -5 -14   2       44.44       49.83     11.73 o 
  -4 -14   2      610.40      515.18     33.57 o 
  -3 -14   2      794.26      848.21     49.51 o 
  -2 -14   2      193.70      186.83     16.03 o 
  -1 -14   2       46.72       46.14      8.08 o 
   0 -14   2       48.12       38.78      8.08 o 
   1 -14   2       21.59       21.65      4.79 o 
   2 -14   2      211.59      212.96     12.86 o 
   3 -14   2     1032.07      999.88     45.09 o 
   4 -14   2      173.95      158.03     17.99 o 
   5 -14   2      328.84      268.32     21.16 o 
   6 -14   2      107.38      129.56     15.95 o 
   7 -14   2      702.14      646.28     41.48 o 
   8 -14   2        8.21        8.55     10.48 o 
  -9 -13   2       63.61       50.58     22.67 o 
  -8 -13   2        4.01       13.74     17.15 o 
  -7 -13   2      405.09      362.00     28.40 o 
  -6 -13   2      140.15      133.59     21.37 o 
  -5 -13   2      265.35      251.28     27.12 o 
  -4 -13   2      324.19      281.05     21.84 o 
  -3 -13   2      124.35       86.05     11.43 o 
  -2 -13   2      226.11      219.46     17.00 o 
  -1 -13   2      358.96      343.39     22.47 o 
   0 -13   2      612.69      687.52     36.69 o 
   1 -13   2       59.39       70.57      6.69 o 
   2 -13   2       69.63       83.22      7.65 o 
   3 -13   2       40.54       37.83      5.99 o 
   4 -13   2      196.37      185.49     12.69 o 
   5 -13   2      273.74      280.95     21.73 o 
   6 -13   2      114.88       82.06     13.48 o 
   7 -13   2       60.17       71.14     22.55 o 
   8 -13   2       26.21       24.00     11.23 o 
   9 -13   2      136.13      138.16     27.11 o 
  -9 -12   2       35.23       52.74     23.27 o 
  -8 -12   2      154.12      146.60     28.82 o 
  -7 -12   2       95.89      115.10     16.60 o 
  -6 -12   2      537.50      489.29     51.61 o 
  -5 -12   2      345.61      355.71     26.44 o 
  -4 -12   2      143.31      183.42     17.45 o 
  -3 -12   2      210.94      263.59     54.68 o 
  -2 -12   2     1150.16     1292.03     83.75 o 
  -1 -12   2      742.86      660.24     38.14 o 
   0 -12   2      637.96      543.61     25.01 o 
   1 -12   2      364.76      310.92     19.00 o 
   2 -12   2     1423.99     1558.27     66.75 o 
   3 -12   2      928.41      918.49     41.34 o 
   4 -12   2      431.01      395.06     20.45 o 
   5 -12   2      523.11      440.03     28.92 o 
   6 -12   2      100.33      148.43     16.77 o 
   7 -12   2      318.51      269.64     22.76 o 
   8 -12   2      166.83      142.59     18.44 o 
   9 -12   2       96.39       81.60     22.87 o 
  -9 -11   2       22.53        7.21     19.23 o 
  -8 -11   2      189.65      177.39     31.65 o 
  -7 -11   2       71.69       77.42     18.52 o 
  -6 -11   2       47.70       62.50     15.04 o 
  -5 -11   2      782.13      792.80     50.11 o 
  -4 -11   2       22.20       14.65      7.47 o 
  -3 -11   2      839.39      771.76     50.56 o 
  -2 -11   2      123.13      125.53     20.03 o 
  -1 -11   2     2151.63     2229.66    203.64 o 
   0 -11   2     3258.55     3298.37    137.78 o 
   1 -11   2     2052.63     2187.72    128.35 o 
   2 -11   2      392.67      376.16     18.57 o 
   3 -11   2      225.87      259.14     14.36 o 
   4 -11   2      237.42      210.73     12.89 o 
   5 -11   2      896.30      935.59     53.08 o 
   6 -11   2      287.42      291.47     22.57 o 
   7 -11   2       37.08       23.80     10.16 o 
   8 -11   2       53.33       52.74     18.29 o 
   9 -11   2       15.47       23.52     14.54 o 
  -9 -10   2       90.30      121.10     29.59 o 
  -8 -10   2       78.06       92.69     32.24 o 
  -7 -10   2      224.59      250.85     27.75 o 
  -6 -10   2      192.56      200.23     19.50 o 
  -5 -10   2      105.08      100.21     13.64 o 
  -4 -10   2     1048.34     1026.60     45.23 o 
  -3 -10   2      137.88      187.64     15.70 o 
  -2 -10   2       96.15       91.28     16.89 o 
  -1 -10   2      213.01      208.90     15.05 o 
   0 -10   2     1504.56     1614.34     68.50 o 
   1 -10   2      134.56      105.34      7.56 o 
   2 -10   2        8.90        9.20      3.39 o 
   3 -10   2      647.87      604.56     27.97 o 
   4 -10   2      593.45      561.41     26.68 o 
   5 -10   2      341.76      326.98     22.98 o 
   6 -10   2       62.36       72.20     12.18 o 
   7 -10   2      135.08      171.61     18.69 o 
   8 -10   2      340.12      287.87     34.06 o 
   9 -10   2      192.56      188.67     31.20 o 
  -9  -9   2       91.45       68.06     23.85 o 
  -8  -9   2      187.65      200.74     22.82 o 
  -7  -9   2      279.02      283.29     60.71 o 
  -6  -9   2      202.60      205.23     37.43 o 
  -5  -9   2      405.78      382.99     27.02 o 
  -4  -9   2      500.46      531.85     30.63 o 
  -3  -9   2      346.39      324.36     22.20 o 
  -2  -9   2      114.86      129.38     11.84 o 
  -1  -9   2      954.35     1001.63     43.02 o 
   0  -9   2     1559.30     1560.66     66.13 o 
   1  -9   2      455.23      518.74     23.94 o 
   2  -9   2      627.71      643.75     39.57 o 
   3  -9   2      135.46      134.78     10.81 o 
   4  -9   2      374.47      402.47     51.84 o 
   5  -9   2      150.94      161.72     15.91 o 
   6  -9   2      150.02      122.78     14.73 o 
   7  -9   2       18.79       67.65     12.51 o 
   8  -9   2       23.28       10.12     12.38 o 
   9  -9   2       72.35       84.69     22.75 o 
  -9  -8   2       36.27       50.94     22.09 o 
  -8  -8   2      240.48      280.29     26.14 o 
  -7  -8   2      198.43      208.48     21.50 o 
  -6  -8   2      148.44      180.04     32.09 o 
  -5  -8   2      437.55      365.82     36.79 o 
  -4  -8   2      102.73      113.47      8.52 o 
  -3  -8   2     2058.87     1992.41     84.37 o 
  -2  -8   2     3817.15     4147.31    247.99 o 
  -1  -8   2      466.17      440.51     24.47 o 
   0  -8   2     2912.46     3072.77    128.05 o 
   1  -8   2      287.95      318.25     24.13 o 
   2  -8   2     3938.57     3945.94    293.42 o 
   3  -8   2     1164.06     1231.13     53.23 o 
   4  -8   2      351.17      335.26     17.07 o 
   5  -8   2      445.90      474.84     39.66 o 
   6  -8   2      315.78      258.30     20.56 o 
   7  -8   2      409.21      394.53     28.14 o 
   8  -8   2      422.13      439.09     43.97 o 
   9  -8   2       37.77       53.86     18.49 o 
  -9  -7   2      129.90      138.14     29.36 o 
  -8  -7   2       71.85       89.28     16.08 o 
  -7  -7   2      432.73      459.15     36.33 o 
  -6  -7   2      603.58      599.07     56.68 o 
  -5  -7   2      213.05      231.78     19.66 o 
  -4  -7   2      185.42      201.71     19.94 o 
  -3  -7   2      331.72      363.88     17.73 o 
  -2  -7   2     4329.26     4058.20    212.55 o 
  -1  -7   2      307.29      272.39     20.29 o 
   0  -7   2     1348.16     1279.55     54.28 o 
   1  -7   2     1129.82     1030.69     44.27 o 
   2  -7   2     2013.15     1971.03    148.39 o 
   3  -7   2      964.53      872.80     38.22 o 
   4  -7   2      463.37      479.03     32.50 o 
   5  -7   2      327.68      278.23     15.84 o 
   6  -7   2      739.29      704.45     41.93 o 
   7  -7   2      442.47      412.18     40.40 o 
   8  -7   2      287.56      273.54     32.88 o 
   9  -7   2       73.81       68.06     19.31 o 
  -9  -6   2       97.18       76.25     23.96 o 
  -8  -6   2      214.06      251.68     41.19 o 
  -7  -6   2      497.46      454.63     32.74 o 
  -6  -6   2     1125.33     1149.58     66.67 o 
  -5  -6   2     1140.85     1196.88     67.87 o 
  -4  -6   2     1020.07     1115.21     62.70 o 
  -3  -6   2      561.01      529.25     24.46 o 
  -2  -6   2     1260.58     1115.53     47.65 o 
  -1  -6   2     1062.50      940.32     40.12 o 
   0  -6   2      350.99      302.44     31.78 o 
   1  -6   2     2418.39     2263.26     94.60 o 
   2  -6   2      652.32      645.97     43.47 o 
   3  -6   2       85.86       71.24     10.66 o 
   4  -6   2      574.17      566.72     26.13 o 
   5  -6   2      842.73      890.09     48.75 o 
   6  -6   2     1509.37     1386.97    104.48 o 
   7  -6   2      621.01      591.60     36.84 o 
   8  -6   2       28.98       25.56     15.20 o 
   9  -6   2       37.73       30.37     16.78 o 
  -9  -5   2       75.76       58.59     22.18 o 
  -8  -5   2      357.29      334.54     32.11 o 
  -7  -5   2      172.02      209.99     21.83 o 
  -6  -5   2     1178.15     1207.95     69.55 o 
  -5  -5   2      160.44      174.42     17.25 o 
  -4  -5   2      200.94      257.06     28.17 o 
  -3  -5   2     2426.02     2608.63    109.71 o 
  -2  -5   2      484.68      467.99     21.46 o 
  -1  -5   2     4285.94     3788.11    157.32 o 
   0  -5   2       62.04       55.93      9.36 o 
   1  -5   2      666.84      477.91     66.11 o 
   2  -5   2      352.68      359.36     24.65 o 
   3  -5   2     1897.23     1990.89    101.80 o 
   4  -5   2      492.92      529.46     29.97 o 
   5  -5   2      200.98      180.29     15.73 o 
   6  -5   2      357.85      456.82     29.46 o 
   7  -5   2      308.80      280.04     22.16 o 
   8  -5   2      254.71      248.19     33.53 o 
   9  -5   2       67.55       67.06     20.24 o 
  -9  -4   2      109.40       89.19     26.22 o 
  -8  -4   2       55.15       64.38     26.37 o 
  -7  -4   2      173.10      198.09     21.35 o 
  -6  -4   2      198.41      190.32     19.62 o 
  -5  -4   2      212.04      247.59     30.41 o 
  -4  -4   2      587.51      689.80     40.84 o 
  -3  -4   2     1611.57     1771.90     84.86 o 
  -2  -4   2     1353.26     1460.62     75.11 o 
  -1  -4   2     9583.04     8894.38    367.23 o 
   0  -4   2     1232.67     1002.61     42.62 o 
   1  -4   2     5669.46     5543.45    324.67 o 
   2  -4   2      989.02      853.36     62.27 o 
   3  -4   2     1693.07     1499.60     63.59 o 
   4  -4   2      724.07      750.75     33.64 o 
   5  -4   2       62.01       72.80      7.31 o 
   6  -4   2      192.53      220.68     17.90 o 
   7  -4   2      135.59      142.30     16.18 o 
   8  -4   2      125.05      111.55     22.02 o 
   9  -4   2      129.95       86.18     22.08 o 
  -9  -3   2       68.17       65.61     23.47 o 
  -8  -3   2       21.51       38.15     12.58 o 
  -7  -3   2      228.21      221.55     31.70 o 
  -6  -3   2       15.12       20.44      8.05 o 
  -5  -3   2      140.89      189.00     25.82 o 
  -4  -3   2     1512.47     1447.62    112.63 o 
  -3  -3   2      235.52      217.39     15.10 o 
  -2  -3   2     1527.90     1593.59    140.23 o 
  -1  -3   2     2737.51     2258.96     94.41 o 
   0  -3   2    15182.60    13340.66    549.71 o 
   1  -3   2     5927.30     5287.49    265.05 o 
   2  -3   2     1816.06     1984.79    101.25 o 
   3  -3   2      948.58      894.05     38.45 o 
   4  -3   2      732.76      892.75     48.26 o 
   5  -3   2      600.69      596.94     34.76 o 
   6  -3   2      104.16       87.86     16.22 o 
   7  -3   2      349.15      314.99     32.51 o 
   8  -3   2       49.53       38.59     16.20 o 
   9  -3   2       56.65       55.50     19.26 o 
  -9  -2   2       80.47      101.12     18.09 o 
  -8  -2   2      420.49      447.57     47.77 o 
  -7  -2   2      414.19      478.11     47.59 o 
  -6  -2   2       69.75       87.96     12.13 o 
  -5  -2   2      621.52      601.78     35.51 o 
  -4  -2   2       46.77       33.21      9.31 o 
  -3  -2   2     4712.55     4902.95    247.19 o 
  -2  -2   2      665.66      676.75     70.73 o 
  -1  -2   2    15606.10    14765.93    608.70 o 
   0  -2   2     3342.93     2806.60    116.68 o 
   1  -2   2     7254.88     5961.50    500.31 o 
   2  -2   2      958.25      962.62     50.15 o 
   3  -2   2     1723.37     1746.60    179.76 o 
   4  -2   2      657.69      625.16     35.09 o 
   5  -2   2      156.28      155.19     14.10 o 
   6  -2   2      267.11      244.80     19.15 o 
   7  -2   2       42.60       34.40     13.89 o 
   8  -2   2      731.23      766.39     65.19 o 
   9  -2   2       48.67       18.23     15.97 o 
  -9  -1   2      101.24      114.72     23.17 o 
  -8  -1   2      507.84      505.21     51.74 o 
  -7  -1   2      586.97      644.43     39.60 o 
  -6  -1   2      119.21      154.84     15.89 o 
  -5  -1   2       92.67      133.48     21.63 o 
  -4  -1   2     1105.21     1214.67     67.71 o 
  -3  -1   2     1239.28     1374.86     59.15 o 
  -2  -1   2      594.42      584.82     47.77 o 
  -1  -1   2     7154.32     6493.45    324.65 o 
   0  -1   2      820.38      687.29     29.49 o 
   1  -1   2    15566.56    14815.76    740.57 o 
   2  -1   2     1066.05      958.82     72.90 o 
   3  -1   2     1836.42     2019.18     85.82 o 
   4  -1   2      801.14      945.97     42.38 o 
   5  -1   2      140.82      169.16     14.14 o 
   6  -1   2       62.12       58.58     10.38 o 
   7  -1   2      366.24      374.03     36.17 o 
   8  -1   2      157.18      204.20     29.65 o 
   9  -1   2      121.26      122.49     18.59 o 
  -9   0   2       45.52       42.06     16.75 o 
  -8   0   2       40.41       60.07     22.24 o 
  -7   0   2       61.81       58.64      9.28 o 
  -6   0   2      239.83      242.50     15.79 o 
  -5   0   2       70.72       73.23      8.26 o 
  -4   0   2      334.74      146.15     16.30 o 
  -3   0   2      174.06      234.39     18.90 o 
  -2   0   2       25.41       18.41      5.38 o 
  -1   0   2     4588.56     4128.97    171.20 o 
   0   0   2      524.09      438.08     23.55 o 
   1   0   2      983.12      735.03     39.25 o 
   2   0   2      382.95      340.16     16.11 o 
   3   0   2     1412.50     1489.52     63.90 o 
   4   0   2      197.74      184.20     11.35 o 
   5   0   2       11.58       12.32      5.34 o 
   6   0   2      316.60      319.12     18.85 o 
   7   0   2       58.47       52.30     15.58 o 
   8   0   2      107.22       94.63     15.55 o 
   9   0   2       12.32        7.36     10.07 o 
  -9   1   2      104.38      121.18     24.00 o 
  -8   1   2      496.54      506.89     29.72 o 
  -7   1   2      575.15      613.48     38.64 o 
  -6   1   2      128.44      123.67     11.94 o 
  -5   1   2       94.72      113.77     10.02 o 
  -3   1   2     1235.96     1435.33     61.87 o 
  -2   1   2      611.36      649.94     50.12 o 
  -1   1   2     7137.51     7757.49   1023.65 o 
   0   1   2      809.03      622.10     32.85 o 
   1   1   2    15488.81    14315.32    520.74 o 
   2   1   2     1052.61     1045.75     55.36 o 
   3   1   2     1845.35     1963.52     83.51 o 
   4   1   2      794.54      983.88     44.00 o 
   5   1   2      133.11      153.46     11.98 o 
   6   1   2       59.74       75.50      9.31 o 
   7   1   2      374.79      418.17     24.79 o 
   8   1   2      157.35      179.42     20.42 o 
   9   1   2      117.12      144.98     19.58 o 
  -9   2   2       80.09       81.38     20.65 o 
  -8   2   2      417.05      457.00     33.60 o 
  -7   2   2      411.29      399.02     19.91 o 
  -6   2   2       73.07       71.76      9.27 o 
  -5   2   2      634.95      585.38     28.52 o 
  -4   2   2       46.98       33.93      8.81 o 
  -3   2   2     4675.77     5026.29    253.30 o 
  -2   2   2      663.01      694.01     30.86 o 
  -1   2   2    15751.57    15879.23    804.16 o 
   0   2   2     3360.51     2910.77    121.69 o 
   1   2   2     7170.22     6412.79    269.41 o 
   2   2   2      981.67      976.91     43.24 o 
   3   2   2     1734.26     2050.28     94.74 o 
   4   2   2      647.28      684.43     27.84 o 
   5   2   2      150.94      197.73     18.10 o 
   6   2   2      254.25      313.41     16.51 o 
   7   2   2       42.82       47.31      9.05 o 
   8   2   2      746.02      702.96     51.67 o 
   9   2   2       47.61       37.87     12.25 o 
  -9   3   2       71.70       86.37     15.56 o 
  -8   3   2       19.44       17.99     12.41 o 
  -7   3   2      219.16      242.37     19.46 o 
  -6   3   2       16.46       17.25      5.79 o 
  -5   3   2      140.98      166.08     24.87 o 
  -4   3   2     1506.35     1646.30     90.61 o 
  -3   3   2      238.88      191.59     19.37 o 
  -2   3   2     1490.01     1425.25     73.18 o 
  -1   3   2     2732.36     3115.02    157.56 o 
   0   3   2    15194.33    14439.21    740.37 o 
   1   3   2     5937.68     5664.78    237.43 o 
   2   3   2     1856.87     1846.97    107.53 o 
   3   3   2      955.37     1008.96     45.25 o 
   4   3   2      737.27      859.09     55.66 o 
   5   3   2      587.65      672.76     33.15 o 
   6   3   2      106.34      106.43     11.86 o 
   7   3   2      360.11      329.05     21.10 o 
   8   3   2       48.26       45.84     10.01 o 
   9   3   2       60.48       42.29     12.71 o 
  -9   4   2      108.72      108.85     17.22 o 
  -8   4   2       57.86       54.93     12.64 o 
  -7   4   2      174.23      203.53     19.99 o 
  -6   4   2      204.28      188.26     27.86 o 
  -5   4   2      226.90      256.20     18.00 o 
  -4   4   2      595.51      704.54     41.32 o 
  -3   4   2     1628.52     1751.12    102.39 o 
  -2   4   2     1351.18     1548.36     66.50 o 
  -1   4   2     9580.82    10437.17    436.71 o 
   0   4   2     1212.84     1065.88     47.19 o 
   1   4   2     5645.38     5788.22    241.92 o 
   2   4   2      962.33     1021.68     66.45 o 
   3   4   2     1686.97     1816.26     78.79 o 
   4   4   2      721.82      795.97     37.39 o 
   5   4   2       60.57       97.57     10.23 o 
   6   4   2      186.34      208.39     16.18 o 
   7   4   2      131.82      182.82     18.77 o 
   8   4   2      121.32      116.95     13.84 o 
   9   4   2      127.77      120.56     14.94 o 
  -9   5   2       74.75       76.80     14.91 o 
  -8   5   2      360.24      414.21     31.32 o 
  -7   5   2      171.72      201.04     26.05 o 
  -6   5   2     1167.98     1248.83     56.65 o 
  -5   5   2      156.50      168.65     11.81 o 
  -4   5   2      211.02      286.14     15.88 o 
  -3   5   2     2445.57     2798.41    119.75 o 
  -2   5   2      508.56      564.40     29.25 o 
  -1   5   2     4312.01     4302.08    180.22 o 
   0   5   2       69.99       70.18     16.16 o 
   1   5   2      656.21      523.82     24.09 o 
   2   5   2      336.14      327.48     22.24 o 
   3   5   2     1862.34     2256.36     97.28 o 
   4   5   2      478.56      573.63     28.00 o 
   5   5   2      208.01      207.58     14.63 o 
   6   5   2      364.45      458.17     44.14 o 
   7   5   2      303.48      344.94     21.56 o 
   8   5   2      255.46      249.86     19.67 o 
   9   5   2       69.81       91.94     13.12 o 
  -9   6   2       95.21       89.34     21.95 o 
  -8   6   2      206.64      210.27     22.71 o 
  -7   6   2      494.16      486.01     33.92 o 
  -6   6   2     1126.11     1188.93     69.46 o 
  -5   6   2     1133.64     1316.78     79.41 o 
  -4   6   2     1004.78     1194.67     53.60 o 
  -3   6   2      585.28      584.22     27.42 o 
  -2   6   2     1272.02     1344.67     70.12 o 
  -1   6   2     1053.66     1125.48     58.85 o 
   0   6   2      339.79      269.67     16.16 o 
   1   6   2     2421.24     2412.42    102.50 o 
   2   6   2      654.16      814.24     44.34 o 
   3   6   2       80.40      101.13     13.84 o 
   4   6   2      585.89      643.03     31.17 o 
   5   6   2      835.37      960.12     44.89 o 
   6   6   2     1508.08     1555.52     70.90 o 
   7   6   2      619.87      599.56     32.03 o 
   8   6   2       31.95       27.65      8.74 o 
   9   6   2       40.27       19.33     27.11 o 
  -9   7   2      125.68      156.78     22.80 o 
  -8   7   2       69.07      108.12     16.02 o 
  -7   7   2      435.22      492.40     62.24 o 
  -6   7   2      609.34      666.75     42.20 o 
  -5   7   2      218.02      193.12     13.70 o 
  -4   7   2      176.93      180.38     24.61 o 
  -3   7   2      321.93      364.06     25.81 o 
  -2   7   2     4338.01     4740.37    200.38 o 
  -1   7   2      305.34      384.97     18.32 o 
   0   7   2     1344.97     1435.15     61.99 o 
   1   7   2     1145.53     1155.63     50.47 o 
   2   7   2     1997.44     2484.43    121.42 o 
   3   7   2      972.95      981.97     44.56 o 
   4   7   2      468.80      505.26     25.53 o 
   5   7   2      338.88      330.38     19.28 o 
   6   7   2      736.51      765.71     38.15 o 
   7   7   2      438.69      485.43     27.13 o 
   8   7   2      292.64      287.73     21.45 o 
   9   7   2       72.82       79.35     16.63 o 
  -9   8   2       39.15       54.12     14.00 o 
  -8   8   2      236.71      255.80     28.88 o 
  -7   8   2      203.49      180.82     15.84 o 
  -6   8   2      153.98      199.34     25.05 o 
  -5   8   2      436.74      370.72     24.70 o 
  -4   8   2       96.00      103.26     14.39 o 
  -3   8   2     2033.87     2138.55     92.42 o 
  -2   8   2     3849.83     4491.31    189.97 o 
  -1   8   2      454.95      457.27     37.31 o 
   0   8   2     2929.11     3357.86    142.44 o 
   1   8   2      300.79      302.82     18.55 o 
   2   8   2     3918.97     4351.15    222.12 o 
   3   8   2     1158.81     1454.46     64.06 o 
   4   8   2      359.71      391.51     22.12 o 
   5   8   2      435.55      466.55     28.49 o 
   6   8   2      307.41      368.76     37.46 o 
   7   8   2      413.28      436.84     25.45 o 
   8   8   2      430.89      425.40     26.01 o 
   9   8   2       41.42       37.87     13.56 o 
  -9   9   2       89.90      114.83     18.57 o 
  -8   9   2      188.16      200.86     22.34 o 
  -7   9   2      283.78      290.99     38.56 o 
  -6   9   2      203.80      196.59     15.88 o 
  -5   9   2      406.68      444.68     23.77 o 
  -4   9   2      491.54      425.83     26.50 o 
  -3   9   2      355.15      338.84     17.78 o 
  -2   9   2      123.03      183.41     10.76 o 
  -1   9   2      925.57     1076.00     47.55 o 
   0   9   2     1536.29     1673.45     72.30 o 
   1   9   2      474.05      583.26     27.09 o 
   2   9   2      606.75      651.90     60.48 o 
   3   9   2      143.57      143.57     20.31 o 
   4   9   2      388.07      433.95     75.39 o 
   5   9   2      145.09      192.57     27.75 o 
   6   9   2      142.89      126.84     17.89 o 
   7   9   2       18.53       31.72     15.10 o 
   8   9   2       22.26       33.14     14.22 o 
   9   9   2       74.30       87.72     26.87 o 
  -9  10   2       87.68      132.85     19.87 o 
  -8  10   2       78.00       87.88     26.78 o 
  -7  10   2      215.52      232.20     17.78 o 
  -6  10   2      189.11      219.74     17.43 o 
  -5  10   2      109.98      114.12     11.19 o 
  -4  10   2     1064.00     1119.43     50.96 o 
  -3  10   2      133.65      199.09     12.41 o 
  -2  10   2      102.67      106.75      8.30 o 
  -1  10   2      210.24      235.45     13.01 o 
   0  10   2     1508.89     1785.98     77.25 o 
   1  10   2      143.32      124.49      9.13 o 
   2  10   2        7.84        2.97      3.65 o 
   3  10   2      666.09      673.62     31.97 o 
   4  10   2      598.81      666.14     32.35 o 
   5  10   2      356.67      335.81     21.04 o 
   6  10   2       65.39       83.02     10.04 o 
   7  10   2      136.68      154.56     19.67 o 
   8  10   2      337.44      309.20     28.19 o 
   9  10   2      193.05      208.27     25.58 o 
  -9  11   2       20.85        7.17     10.90 o 
  -8  11   2      184.60      218.94     23.95 o 
  -7  11   2       75.62       77.84     11.01 o 
  -6  11   2       47.70       64.12      9.41 o 
  -5  11   2      764.55      796.17     38.71 o 
  -4  11   2       21.82       16.02      5.26 o 
  -3  11   2      821.97      815.35     38.00 o 
  -2  11   2      117.56      138.85     11.54 o 
  -1  11   2     2160.26     2543.86    143.63 o 
   0  11   2     3267.98     3553.81    151.20 o 
   1  11   2     2022.92     2501.93    151.53 o 
   2  11   2      401.63      366.18     18.94 o 
   3  11   2      222.46      317.65     17.40 o 
   4  11   2      228.57      243.73     15.34 o 
   5  11   2      896.00     1006.03     47.36 o 
   6  11   2      286.62      318.79     19.74 o 
   7  11   2       36.56       46.47     12.36 o 
   8  11   2       53.06       59.39     19.30 o 
   9  11   2       15.64       21.68     12.18 o 
  -9  12   2       36.48       33.59     13.57 o 
  -8  12   2      161.26      170.44     21.59 o 
  -7  12   2       95.03       97.44     17.24 o 
  -6  12   2      540.09      497.35     32.66 o 
  -5  12   2      348.40      365.40     20.98 o 
  -4  12   2      155.02      202.64     13.88 o 
  -3  12   2      205.94      260.61     23.19 o 
  -2  12   2     1119.73     1328.49     66.42 o 
  -1  12   2      755.89      742.02     28.61 o 
   0  12   2      625.59      561.22     26.61 o 
   1  12   2      357.19      353.32     22.48 o 
   2  12   2     1452.15     1647.85     72.21 o 
   3  12   2      944.95      935.12     43.17 o 
   4  12   2      420.70      428.39     22.82 o 
   5  12   2      533.03      542.81     28.26 o 
   6  12   2      103.69      114.06     29.13 o 
   7  12   2      314.59      298.24     26.54 o 
   8  12   2      164.61      184.89     23.34 o 
   9  12   2       97.79       99.98     18.35 o 
  -9  13   2       64.18       66.90     15.86 o 
  -8  13   2        5.15       16.47     10.78 o 
  -7  13   2      406.34      384.86     29.22 o 
  -6  13   2      145.54      146.07     13.96 o 
  -5  13   2      273.33      256.89     17.60 o 
  -4  13   2      320.99      321.60     18.77 o 
  -3  13   2      131.58      122.02     10.73 o 
  -2  13   2      220.74      225.87     13.70 o 
  -1  13   2      379.67      390.28     16.41 o 
   0  13   2      622.17      698.94     56.04 o 
   1  13   2       53.96       68.49      9.38 o 
   2  13   2       73.02       94.72      8.96 o 
   3  13   2       44.32       38.61      6.52 o 
   4  13   2      206.93      226.89     14.86 o 
   5  13   2      277.36      263.83     33.56 o 
   6  13   2      119.36      125.86     17.23 o 
   7  13   2       60.12       80.30     19.88 o 
   8  13   2       24.70       33.44     12.46 o 
   9  13   2      133.29      125.09     20.62 o 
  -8  14   2        2.24       -7.98     12.01 o 
  -7  14   2      147.15      149.16     18.75 o 
  -6  14   2      351.39      314.76     31.12 o 
  -5  14   2       43.51       50.76      8.08 o 
  -4  14   2      596.17      512.47     35.59 o 
  -3  14   2      794.61      896.96     41.87 o 
  -2  14   2      192.09      217.79     13.50 o 
  -1  14   2       49.69       63.94      5.25 o 
   0  14   2       49.54       38.12      5.73 o 
   1  14   2       18.69       16.27      6.00 o 
   2  14   2      202.07      222.08     13.97 o 
   3  14   2     1012.79     1061.60     48.78 o 
   4  14   2      170.40      201.71     17.84 o 
   5  14   2      317.43      280.77     17.80 o 
   6  14   2      108.55      114.42     16.82 o 
   7  14   2      699.70      652.61     45.33 o 
   8  14   2        8.68        6.11      9.92 o 
  -8  15   2      188.47      176.53     25.73 o 
  -7  15   2      128.50      119.13     17.78 o 
  -6  15   2        1.18        1.13      5.86 o 
  -5  15   2      118.10      120.96     12.15 o 
  -4  15   2      549.36      632.19     32.12 o 
  -3  15   2     1435.70     1423.66     64.17 o 
  -2  15   2      420.28      454.11     23.59 o 
  -1  15   2      634.84      679.63     26.87 o 
   0  15   2      200.28      319.04     17.50 o 
   1  15   2      741.48      792.77     69.28 o 
   2  15   2      903.80      920.44     42.76 o 
   3  15   2      555.60      665.23     32.55 o 
   4  15   2     1170.39     1093.07     50.73 o 
   5  15   2      189.89      231.88     36.10 o 
   6  15   2        4.58        4.26     12.88 o 
   7  15   2       97.78      130.29     18.90 o 
   8  15   2       81.40       89.59     16.95 o 
  -8  16   2      208.43      214.54     24.81 o 
  -7  16   2      178.30      189.84     22.39 o 
  -6  16   2       69.53       98.80     18.75 o 
  -5  16   2      157.88      167.07     14.81 o 
  -4  16   2     1338.91     1359.48     62.35 o 
  -3  16   2      288.07      316.31     32.22 o 
  -2  16   2      200.16      206.56     13.95 o 
  -1  16   2      232.90      233.83     11.52 o 
   0  16   2      555.49      572.44     24.25 o 
   1  16   2      102.71      111.52     10.02 o 
   2  16   2       32.31       41.27      6.82 o 
   3  16   2      734.42      705.50     34.49 o 
   4  16   2     1124.53     1241.55     73.86 o 
   5  16   2       30.87       40.42     21.29 o 
   6  16   2      114.50      118.04     25.45 o 
   7  16   2      246.63      282.80     27.60 o 
   8  16   2      120.09      112.77     18.83 o 
  -8  17   2      238.52      251.53     27.51 o 
  -7  17   2       16.49       18.67     10.37 o 
  -6  17   2      148.26      158.28     19.42 o 
  -5  17   2      462.92      495.06     27.32 o 
  -4  17   2      577.52      580.09     30.15 o 
  -3  17   2      293.81      333.49     19.75 o 
  -2  17   2      810.08      888.76     42.26 o 
  -1  17   2      173.90      236.35     25.25 o 
   0  17   2       88.20       93.71      8.18 o 
   1  17   2      391.73      383.22     20.83 o 
   2  17   2     1094.76     1188.21     54.30 o 
   3  17   2      171.44      216.86     15.07 o 
   4  17   2      968.14      960.03     59.27 o 
   5  17   2      352.46      365.53     28.95 o 
   6  17   2      345.46      331.35     34.24 o 
   7  17   2       52.07       56.82     13.89 o 
   8  17   2      169.79      164.33     22.52 o 
  -8  18   2      291.60      262.27     28.19 o 
  -7  18   2       19.85       14.74     10.41 o 
  -6  18   2      462.21      461.24     33.50 o 
  -5  18   2       89.97       78.39     10.50 o 
  -4  18   2      182.69      189.44     19.78 o 
  -3  18   2      458.24      474.06     28.07 o 
  -2  18   2      689.81      803.03     38.94 o 
  -1  18   2      893.80      795.93     42.33 o 
   0  18   2      183.61      227.40     14.40 o 
   1  18   2       63.33       64.56      9.77 o 
   2  18   2     1052.75     1013.79     47.17 o 
   3  18   2      359.06      366.33     27.84 o 
   4  18   2      189.57      174.61     27.27 o 
   5  18   2      320.61      308.23     26.27 o 
   6  18   2      232.04      238.49     29.27 o 
   7  18   2      111.76       76.60     19.13 o 
   8  18   2       41.79       45.46     13.80 o 
  -7  19   2       13.47       21.80     11.23 o 
  -6  19   2      123.30      166.17     37.46 o 
  -5  19   2      122.12      124.42     13.50 o 
  -4  19   2       44.71       38.10      9.89 o 
  -3  19   2      117.99      127.24     12.41 o 
  -2  19   2      329.03      348.12     20.62 o 
  -1  19   2     1046.83     1133.72     52.54 o 
   0  19   2      570.58      612.27     25.67 o 
   1  19   2      975.30     1080.78     58.61 o 
   2  19   2      284.31      338.91     19.84 o 
   3  19   2      507.58      504.84     35.30 o 
   4  19   2       65.75       85.34     14.32 o 
   5  19   2       93.69      111.09     17.83 o 
   6  19   2      203.62      233.45     25.69 o 
   7  19   2       58.27       59.83     29.75 o 
  -7  20   2      102.01       99.28     16.99 o 
  -6  20   2      642.43      616.47     86.24 o 
  -5  20   2       81.24       81.55     11.21 o 
  -4  20   2      395.60      412.74     32.22 o 
  -3  20   2      447.13      473.40     26.26 o 
  -2  20   2      539.77      607.12     31.42 o 
  -1  20   2      535.03      618.04     31.76 o 
   0  20   2      337.54      412.68     29.54 o 
   1  20   2      663.85      707.37     29.55 o 
   2  20   2      663.53      663.51     43.48 o 
   3  20   2       98.81      124.80     23.21 o 
   4  20   2      153.45      160.22     19.72 o 
   5  20   2      157.84      162.51     22.59 o 
   6  20   2       78.84      100.80     23.06 o 
   7  20   2       26.68       19.52     12.00 o 
  -7  21   2      104.18      107.47     20.07 o 
  -6  21   2       69.23       80.31     15.08 o 
  -5  21   2       70.08       79.82     11.65 o 
  -4  21   2       16.76       18.41      8.18 o 
  -3  21   2      605.64      650.01     33.97 o 
  -2  21   2      217.34      285.75     33.74 o 
  -1  21   2      466.93      486.51     30.56 o 
   0  21   2      179.53      219.76     39.51 o 
   1  21   2      197.53      266.76     17.47 o 
   2  21   2      472.28      434.83     56.44 o 
   3  21   2      589.12      634.06     42.85 o 
   4  21   2      165.82      161.55     19.99 o 
   5  21   2      117.45      115.66     17.90 o 
   6  21   2      167.22      164.98     21.81 o 
   7  21   2       29.74       41.46     13.76 o 
  -7  22   2      133.63      141.85     20.98 o 
  -6  22   2        5.08        9.21     15.60 o 
  -5  22   2      173.28      198.06     26.85 o 
  -4  22   2      261.56      258.11     19.07 o 
  -3  22   2      154.92      171.46     15.81 o 
  -2  22   2      223.43      190.15     16.35 o 
  -1  22   2      387.52      457.91     25.57 o 
   0  22   2      965.36     1085.40    131.01 o 
   1  22   2      837.39      893.43     43.48 o 
   2  22   2      247.39      245.21     23.90 o 
   3  22   2      307.39      298.43     26.70 o 
   4  22   2       52.44       54.41     12.77 o 
   5  22   2      112.66      121.53     19.14 o 
   6  22   2       34.47       35.10     12.58 o 
   7  22   2      124.02      128.57     20.51 o 
  -6  23   2       76.84       69.89     15.22 o 
  -5  23   2      234.60      214.63     33.77 o 
  -4  23   2       89.21      105.86     12.89 o 
  -3  23   2       32.42       45.23      9.34 o 
  -2  23   2        8.85       21.07      7.45 o 
  -1  23   2       83.56       87.22     11.12 o 
   0  23   2      358.51      373.67     34.66 o 
   1  23   2       66.03       77.87     13.82 o 
   2  23   2       55.56       83.18     14.43 o 
   3  23   2       15.81       29.96      8.12 o 
   4  23   2      111.23      100.68     16.32 o 
   5  23   2       55.76       76.48     15.25 o 
   6  23   2       19.85       20.69     11.93 o 
  -6  24   2      139.66      120.42     19.08 o 
  -5  24   2      139.86      117.30     26.94 o 
  -4  24   2       67.35       74.64     11.60 o 
  -3  24   2      114.18      121.19     13.61 o 
  -2  24   2       29.20       30.68      8.47 o 
  -1  24   2      286.60      304.76     19.98 o 
   0  24   2      120.65      134.48     14.01 o 
   1  24   2       25.19       45.74     16.13 o 
   2  24   2       50.11       40.99     11.85 o 
   3  24   2       90.03       92.02     12.16 o 
   4  24   2       84.25       85.04     12.08 o 
   5  24   2      196.84      198.16     24.35 o 
   6  24   2       47.85       59.42     15.27 o 
  -5  25   2      297.97      316.87     27.73 o 
  -4  25   2      154.68      156.40     21.26 o 
  -3  25   2       86.91      109.43     13.19 o 
  -2  25   2       41.45       43.46      9.55 o 
  -1  25   2      360.98      405.17     24.64 o 
   0  25   2      213.69      260.36     25.69 o 
   1  25   2      138.74      134.31     18.64 o 
   2  25   2      136.99      148.95     27.71 o 
   3  25   2       77.95      104.61     13.29 o 
   4  25   2       71.21       62.26     11.31 o 
   5  25   2      191.55      211.24     28.14 o 
  -5  26   2       57.74       62.97     14.72 o 
  -4  26   2      134.56      151.21     16.36 o 
  -3  26   2      257.67      366.07     28.87 o 
  -2  26   2      155.38      198.25     17.80 o 
  -1  26   2      166.40      197.32     23.13 o 
   0  26   2        6.97       -1.95      8.41 o 
   1  26   2      447.66      505.28     59.96 o 
   2  26   2      140.76      182.32     23.00 o 
   3  26   2       62.97      158.12     31.67 o 
   4  26   2      284.36      260.11     22.01 o 
   5  26   2      259.40      286.77     35.90 o 
  -4  27   2       75.20       59.52     14.01 o 
  -3  27   2      214.77      222.39     19.97 o 
  -2  27   2      244.74      272.87     36.99 o 
  -1  27   2       36.77       38.27     12.33 o 
   0  27   2       58.75       63.20     30.84 o 
   1  27   2       38.19       52.19     14.00 o 
   2  27   2       23.05       46.74     37.81 o 
   3  27   2       46.39       65.19     15.04 o 
   4  27   2       71.67       79.86     16.94 o 
  -4  28   2      143.06      134.68     19.85 o 
  -3  28   2      350.80      435.78     32.99 o 
  -2  28   2      192.60      240.28     27.47 o 
  -1  28   2       76.97       74.85     16.19 o 
   0  28   2      200.20      222.93     26.77 o 
   1  28   2        9.71       10.48     10.50 o 
   2  28   2      294.69      323.48     30.97 o 
   3  28   2      120.30      137.78     21.02 o 
   4  28   2       69.51       78.08     17.06 o 
  -3  29   2      123.33      138.52     16.53 o 
  -2  29   2       96.20      113.36     19.63 o 
  -1  29   2      100.65      116.98     34.54 o 
   0  29   2      104.29      117.13     19.88 o 
   1  29   2      132.50      136.76     21.12 o 
   2  29   2      177.02      199.84     62.44 o 
   3  29   2      213.82      188.56     25.49 o 
  -2  30   2      109.47      168.62     32.72 o 
  -1  30   2      206.44      232.06     37.76 o 
   0  30   2       95.81       98.89     19.05 o 
   1  30   2       91.61      111.24     19.82 o 
   2  30   2       48.93       67.11     23.98 o 
  -1  31   2       56.54       98.58     19.17 o 
   0  31   2       46.84       56.03     16.01 o 
   1  31   2       39.33       85.07     18.89 o 
  -2 -30   3       29.48       38.87     13.98 o 
  -1 -30   3       96.20      107.21     17.99 o 
   0 -30   3       41.56       33.77     14.52 o 
   1 -30   3      119.45      149.16     20.56 o 
   2 -30   3        8.21       10.04     15.22 o 
  -3 -29   3       56.52       86.78     34.47 o 
  -2 -29   3       99.34      123.20     21.44 o 
  -1 -29   3       76.00       76.91     15.80 o 
   0 -29   3       84.54       90.35     16.32 o 
   1 -29   3      344.48      327.64     28.15 o 
   2 -29   3       59.78       81.11     22.82 o 
   3 -29   3      215.13      185.74     32.58 o 
  -4 -28   3      150.64      192.67     28.40 o 
  -3 -28   3       91.59      108.07     35.32 o 
  -2 -28   3      148.03      146.23     20.11 o 
  -1 -28   3       99.92      119.37     17.65 o 
   0 -28   3       20.94       15.35     11.02 o 
   1 -28   3      171.42      170.78     20.84 o 
   2 -28   3      144.32      121.67     26.07 o 
   3 -28   3      243.08      224.34     35.20 o 
   4 -28   3      257.76      268.80     40.53 o 
  -4 -27   3      206.13      228.98     25.87 o 
  -3 -27   3      420.30      438.08     33.79 o 
  -2 -27   3       65.12       76.18     15.25 o 
  -1 -27   3      285.25      321.51     59.69 o 
   0 -27   3       34.09       37.78     11.96 o 
   1 -27   3      190.78      175.12     29.71 o 
   2 -27   3      149.76      124.77     26.15 o 
   3 -27   3      279.73      294.16     37.29 o 
  -5 -26   3      149.53      150.37     23.41 o 
  -4 -26   3       59.10       51.64     13.97 o 
  -3 -26   3       36.08       46.34     12.86 o 
  -2 -26   3        7.53       15.63     10.52 o 
  -1 -26   3       62.74       73.04     13.99 o 
   0 -26   3      169.52      242.20     47.17 o 
   1 -26   3      362.35      299.97     25.52 o 
   2 -26   3       54.04       69.69     20.13 o 
   3 -26   3      201.45      196.72     31.85 o 
   4 -26   3       61.47       50.80     19.87 o 
   5 -26   3      268.36      223.71     35.48 o 
  -5 -25   3      112.34      114.43     18.16 o 
  -4 -25   3       36.18       36.61     12.42 o 
  -3 -25   3      453.14      446.40     33.17 o 
  -2 -25   3       38.62       53.08     38.01 o 
  -1 -25   3      225.06      251.06     64.71 o 
   0 -25   3      376.49      365.52     28.27 o 
   1 -25   3      208.61      252.61     45.81 o 
   2 -25   3       89.55       76.27     13.85 o 
   3 -25   3      465.98      425.14     45.73 o 
   4 -25   3        4.93       11.41     14.67 o 
   5 -25   3        8.50        9.75     15.19 o 
  -6 -24   3      108.00      100.38     21.79 o 
  -5 -24   3       96.13      115.48     27.92 o 
  -4 -24   3       70.34       71.84     15.31 o 
  -3 -24   3      214.47      203.43     26.40 o 
  -2 -24   3      127.93      122.38     17.09 o 
  -1 -24   3        8.58       10.08     10.97 o 
   0 -24   3      177.09      181.17     19.75 o 
   1 -24   3       65.54       61.79     13.71 o 
   2 -24   3       26.05       46.28     28.99 o 
   3 -24   3      121.64      130.65     25.27 o 
   4 -24   3       65.88       98.39     17.03 o 
   5 -24   3       96.98      110.03     16.89 o 
   6 -24   3      135.82      129.26     18.94 o 
  -6 -23   3      132.67      146.87     31.52 o 
  -5 -23   3      113.99      116.60     17.48 o 
  -4 -23   3      141.25      143.05     18.86 o 
  -3 -23   3      477.94      475.99     33.96 o 
  -2 -23   3      154.24      169.55     19.61 o 
  -1 -23   3      115.44      119.75     16.06 o 
   0 -23   3      813.12      890.01    134.21 o 
   1 -23   3      204.50      213.46     21.48 o 
   2 -23   3      102.90      127.66     32.35 o 
   3 -23   3      727.70      696.11     42.76 o 
   4 -23   3      121.88      113.18     15.76 o 
   5 -23   3       85.86       89.69     15.13 o 
   6 -23   3       96.98      113.16     17.29 o 
  -6 -22   3       65.98       65.27     16.17 o 
  -5 -22   3      284.43      241.35     23.66 o 
  -4 -22   3      111.46      110.20     21.76 o 
  -3 -22   3       93.76      109.14     17.22 o 
  -2 -22   3      244.35      258.43     22.22 o 
  -1 -22   3      530.07      588.89     68.12 o 
   0 -22   3       96.28      100.70     14.42 o 
   1 -22   3      996.16     1040.40     89.28 o 
   2 -22   3      122.49      150.79     22.92 o 
   3 -22   3       26.82       28.74      9.83 o 
   4 -22   3       45.98       42.16     11.10 o 
   5 -22   3      178.48      157.29     24.62 o 
   6 -22   3       83.82       80.89     15.23 o 
  -7 -21   3      291.79      280.12     28.74 o 
  -6 -21   3       52.10       51.12     13.64 o 
  -5 -21   3       50.31       73.47     14.25 o 
  -4 -21   3      171.47      171.49     29.33 o 
  -3 -21   3       18.02       23.87      9.97 o 
  -2 -21   3      283.27      270.32     22.27 o 
  -1 -21   3      334.97      350.01     31.92 o 
   0 -21   3       71.04       83.62     26.57 o 
   1 -21   3      194.32      203.26     19.91 o 
   2 -21   3      232.31      251.29     16.29 o 
   3 -21   3      139.51      140.03     16.32 o 
   4 -21   3      276.16      291.73     23.24 o 
   5 -21   3      121.54      109.57     32.09 o 
   6 -21   3       11.86        4.03     12.09 o 
   7 -21   3      136.00      138.59     19.61 o 
  -7 -20   3      137.19      141.52     44.36 o 
  -6 -20   3      283.32      262.03     25.43 o 
  -5 -20   3      332.01      315.90     26.37 o 
  -4 -20   3      111.27      113.21     20.54 o 
  -3 -20   3      337.14      345.63     44.51 o 
  -2 -20   3     1040.99      960.87     57.00 o 
  -1 -20   3      830.77      774.74     47.11 o 
   0 -20   3      224.89      215.57     19.14 o 
   1 -20   3      440.95      458.17     23.77 o 
   2 -20   3      971.95      967.66     44.63 o 
   3 -20   3      244.99      234.01     19.87 o 
   4 -20   3       87.07       94.35     13.83 o 
   5 -20   3      119.26      116.77     16.03 o 
   6 -20   3       60.52       53.38     12.95 o 
   7 -20   3       57.58       54.19     14.22 o 
  -7 -19   3       14.20       18.40     12.13 o 
  -6 -19   3      321.43      341.81     45.20 o 
  -5 -19   3       44.74       63.07     22.43 o 
  -4 -19   3      305.51      299.29     24.42 o 
  -3 -19   3      182.41      186.12     21.56 o 
  -2 -19   3     1446.61     1394.81     78.99 o 
  -1 -19   3      120.66      128.00     15.06 o 
   0 -19   3       61.61       68.94     11.67 o 
   1 -19   3       58.22       58.97      7.90 o 
   2 -19   3     1587.20     1564.17     68.92 o 
   3 -19   3       68.49       85.86     12.32 o 
   4 -19   3      158.68      168.62     17.92 o 
   5 -19   3       86.55       97.93     14.49 o 
   6 -19   3     1049.98      970.82     57.86 o 
   7 -19   3       38.42       35.25     12.65 o 
  -7 -18   3      235.42      261.02     26.60 o 
  -6 -18   3      626.53      620.40     65.62 o 
  -5 -18   3      314.54      300.15     24.95 o 
  -4 -18   3       28.08       43.05     11.01 o 
  -3 -18   3      422.03      448.07     30.76 o 
  -2 -18   3      492.36      482.21     32.18 o 
  -1 -18   3      152.40      160.34     35.89 o 
   0 -18   3       38.76       52.03     13.25 o 
   1 -18   3       30.40       34.40     14.66 o 
   2 -18   3      313.06      324.45     18.48 o 
   3 -18   3      790.72      780.02     36.97 o 
   4 -18   3      133.05      143.09     16.17 o 
   5 -18   3      287.91      264.35     21.72 o 
   6 -18   3      692.91      734.94     46.14 o 
   7 -18   3       59.22       66.35     15.63 o 
  -8 -17   3      218.18      210.97     36.24 o 
  -7 -17   3      255.32      264.88     27.03 o 
  -6 -17   3      139.27      162.67     23.06 o 
  -5 -17   3      127.16      131.10     22.43 o 
  -4 -17   3      184.97      255.02     45.46 o 
  -3 -17   3      585.30      546.83     35.80 o 
  -2 -17   3      816.88      791.16     47.40 o 
  -1 -17   3      148.30      158.19     24.82 o 
   0 -17   3     1015.38      945.39     42.54 o 
   1 -17   3      116.37      140.74     14.38 o 
   2 -17   3      636.92      676.43     32.33 o 
   3 -17   3       73.17       75.71     17.01 o 
   4 -17   3      490.08      447.37     29.75 o 
   5 -17   3       79.73       74.34     12.61 o 
   6 -17   3      229.70      169.90     19.16 o 
   7 -17   3       28.71       36.81     12.44 o 
   8 -17   3      220.36      216.58     33.64 o 
  -8 -16   3      460.17      418.26     48.49 o 
  -7 -16   3       45.92       52.49     13.26 o 
  -6 -16   3      186.90      196.73     33.66 o 
  -5 -16   3      158.66      166.11     18.72 o 
  -4 -16   3      301.14      273.87     22.59 o 
  -3 -16   3      461.36      465.44     71.10 o 
  -2 -16   3      170.64      177.36     22.66 o 
  -1 -16   3       14.54       14.87      7.25 o 
   0 -16   3      197.96      178.79     12.15 o 
   1 -16   3      102.27      101.17      9.13 o 
   2 -16   3      312.80      331.84     23.04 o 
   3 -16   3      889.17      846.73     38.90 o 
   4 -16   3       34.67       36.85      9.65 o 
   5 -16   3       62.81       84.91     13.20 o 
   6 -16   3       51.26       69.49     16.17 o 
   7 -16   3      107.42      101.96     16.47 o 
   8 -16   3      273.74      255.24     36.60 o 
  -8 -15   3       44.17       57.54     22.26 o 
  -7 -15   3       21.88       35.58     12.41 o 
  -6 -15   3       86.61       78.92     17.44 o 
  -5 -15   3       68.98       94.68     14.89 o 
  -4 -15   3      975.16      956.86     81.71 o 
  -3 -15   3      433.26      455.31     30.65 o 
  -2 -15   3      117.12      140.82     39.53 o 
  -1 -15   3        6.73        4.92      6.06 o 
   0 -15   3      904.08      883.12     41.29 o 
   1 -15   3       46.74       46.74     10.21 o 
   2 -15   3      442.21      398.95     27.09 o 
   3 -15   3      126.88      146.26     11.32 o 
   4 -15   3     1140.09     1167.24     64.81 o 
   5 -15   3      611.03      514.88     33.32 o 
   6 -15   3       14.11       15.70     14.80 o 
   7 -15   3      153.21      139.07     18.18 o 
   8 -15   3       79.84       74.43     21.44 o 
  -8 -14   3      188.71      215.72     24.77 o 
  -7 -14   3       94.09      113.56     25.95 o 
  -6 -14   3      247.21      261.87     24.10 o 
  -5 -14   3      505.74      440.33     30.94 o 
  -4 -14   3      561.03      583.94     56.17 o 
  -3 -14   3      171.48      155.49     16.40 o 
  -2 -14   3      546.26      543.11     34.05 o 
  -1 -14   3      542.49      516.03     32.01 o 
   0 -14   3      155.19      240.44     16.12 o 
   1 -14   3      679.50      625.13     29.24 o 
   2 -14   3      244.56      232.82     15.07 o 
   3 -14   3       29.77       40.13      7.05 o 
   4 -14   3      787.34      881.38     50.34 o 
   5 -14   3       92.86      122.52     14.90 o 
   6 -14   3      323.86      323.20     24.91 o 
   7 -14   3      258.59      248.78     23.96 o 
   8 -14   3      140.67      115.19     24.36 o 
  -8 -13   3       27.55       23.17     12.57 o 
  -7 -13   3       76.01       80.14     26.44 o 
  -6 -13   3      127.50      164.55     19.38 o 
  -5 -13   3      283.62      285.67     23.47 o 
  -4 -13   3       60.37       99.43     30.71 o 
  -3 -13   3      707.30      687.69     41.83 o 
  -2 -13   3     1346.32     1308.63     72.74 o 
  -1 -13   3       25.42       23.30      8.12 o 
   0 -13   3      437.31      406.73     19.80 o 
   1 -13   3       48.58       67.05      6.91 o 
   2 -13   3     1197.20     1251.12     54.68 o 
   3 -13   3      382.80      396.91     20.30 o 
   4 -13   3      687.71      679.46     40.19 o 
   5 -13   3      438.21      430.94     28.71 o 
   6 -13   3      385.69      405.74     28.54 o 
   7 -13   3       56.35       78.77     14.11 o 
   8 -13   3       66.22       51.35     18.06 o 
  -8 -12   3      144.33      139.17     19.91 o 
  -7 -12   3      226.69      224.71     57.23 o 
  -6 -12   3      549.37      658.97     42.87 o 
  -5 -12   3        5.54       19.05     12.66 o 
  -4 -12   3      105.25      115.33     14.48 o 
  -3 -12   3       52.44       50.69      9.70 o 
  -2 -12   3      151.16      148.22     14.48 o 
  -1 -12   3       78.57       85.15      6.53 o 
   0 -12   3      472.05      594.14     47.03 o 
   1 -12   3      240.28      235.85     13.96 o 
   2 -12   3      113.25      120.17      9.16 o 
   3 -12   3       88.38       81.08      8.84 o 
   4 -12   3       70.83       70.23     10.58 o 
   5 -12   3       89.05       83.58     13.26 o 
   6 -12   3      757.25      679.73     41.94 o 
   7 -12   3      158.56      179.41     19.67 o 
   8 -12   3       70.62      100.22     22.34 o 
  -9 -11   3       32.39       19.88     19.88 o 
  -8 -11   3       28.72       31.96     18.74 o 
  -7 -11   3       37.50       44.10     12.88 o 
  -6 -11   3      104.21      129.72     47.69 o 
  -5 -11   3      178.11      211.78     27.38 o 
  -4 -11   3      447.70      497.58     39.80 o 
  -3 -11   3       11.63       15.94      7.48 o 
  -2 -11   3     1416.09     1427.72     94.46 o 
  -1 -11   3     1043.29      981.15     42.71 o 
   0 -11   3       39.97       35.32      6.10 o 
   1 -11   3      369.52      382.48     18.51 o 
   2 -11   3     1143.67     1163.65     50.99 o 
   3 -11   3       44.57       41.73      5.63 o 
   4 -11   3      832.04      725.48     41.79 o 
   5 -11   3      145.31      189.79     17.48 o 
   6 -11   3      336.80      265.15     21.51 o 
   7 -11   3      106.24      137.75     17.27 o 
   8 -11   3       99.09       95.05     22.33 o 
   9 -11   3       47.71       44.71     18.52 o 
  -9 -10   3       60.40      107.05     27.41 o 
  -8 -10   3      477.68      453.14     34.49 o 
  -7 -10   3      142.94      180.61     64.05 o 
  -6 -10   3      110.32       82.26     14.04 o 
  -5 -10   3     1244.30     1329.31     75.73 o 
  -4 -10   3      556.28      522.81     35.49 o 
  -3 -10   3      309.61      333.44     23.41 o 
  -2 -10   3      366.86      375.96     24.48 o 
  -1 -10   3       90.24      117.71      7.80 o 
   0 -10   3      294.77      307.00     15.33 o 
   1 -10   3      103.56      128.59      9.07 o 
   2 -10   3      537.84      454.11     26.65 o 
   3 -10   3      313.27      349.58     17.34 o 
   4 -10   3       80.59       74.03     10.32 o 
   5 -10   3     1029.26     1046.32     58.28 o 
   6 -10   3      104.73      100.22     13.69 o 
   7 -10   3      250.62      173.82     41.90 o 
   8 -10   3      275.88      212.77     31.80 o 
   9 -10   3       36.75       49.99     19.98 o 
  -9  -9   3       19.95       28.16     19.38 o 
  -8  -9   3       40.86       44.37     17.07 o 
  -7  -9   3       20.51       15.32     10.94 o 
  -6  -9   3      544.28      575.37     39.36 o 
  -5  -9   3      130.45      122.57     24.90 o 
  -4  -9   3     1030.74     1117.24     49.30 o 
  -3  -9   3      623.86      628.26     28.86 o 
  -2  -9   3      754.68      852.25     73.71 o 
  -1  -9   3     1199.00     1339.57     61.27 o 
   0  -9   3     1879.73     2300.19    116.78 o 
   1  -9   3     3382.35     3377.20    140.59 o 
   2  -9   3     1056.04     1161.53     50.35 o 
   3  -9   3      626.97      622.48     28.44 o 
   4  -9   3     1430.50     1512.07     80.33 o 
   5  -9   3      274.90      269.90     20.56 o 
   6  -9   3      352.59      235.01     26.34 o 
   7  -9   3       53.87       48.14     16.41 o 
   8  -9   3       93.15      129.01     24.70 o 
   9  -9   3       25.15       31.39     17.55 o 
  -9  -8   3      231.93      220.51     37.61 o 
  -8  -8   3      104.16      115.74     41.83 o 
  -7  -8   3      139.66      157.45     36.02 o 
  -6  -8   3      494.49      567.67     51.37 o 
  -5  -8   3      113.95      136.54     16.18 o 
  -4  -8   3      738.94      762.06     35.05 o 
  -3  -8   3       29.73       50.49      5.30 o 
  -2  -8   3       19.34       20.73      7.05 o 
  -1  -8   3      171.40      239.53     12.38 o 
   0  -8   3     2165.20     2357.17     98.66 o 
   1  -8   3      812.55      882.21     38.36 o 
   2  -8   3      127.08      104.74      7.27 o 
   3  -8   3      300.27      305.18     15.20 o 
   4  -8   3      238.85      266.18     18.85 o 
   5  -8   3      792.84      825.33     65.73 o 
   6  -8   3     1257.73      763.78     63.82 o 
   7  -8   3      150.03      150.85     24.71 o 
   8  -8   3      156.64      180.66     28.88 o 
   9  -8   3       62.25       94.43     23.56 o 
  -9  -7   3       47.47       55.73     23.24 o 
  -8  -7   3        5.62       12.66     11.62 o 
  -7  -7   3      198.59      206.98     22.44 o 
  -6  -7   3     1294.47     1351.15     77.47 o 
  -5  -7   3      641.30      696.04     33.20 o 
  -4  -7   3       66.93       79.30      7.62 o 
  -3  -7   3     1469.68     1696.14     72.65 o 
  -2  -7   3     1968.82     2106.09     89.01 o 
  -1  -7   3     1738.05     1725.47     73.06 o 
   0  -7   3      781.89      833.82     36.28 o 
   1  -7   3      970.89      986.89     64.97 o 
   2  -7   3     1808.55     1959.06     82.65 o 
   3  -7   3     1664.62     1829.48     94.62 o 
   4  -7   3       39.49       27.95     11.17 o 
   5  -7   3     1367.23     1264.20    156.62 o 
   6  -7   3     1490.02     1541.90     83.36 o 
   7  -7   3      485.01      428.53     41.46 o 
   8  -7   3       18.45       12.04     13.40 o 
   9  -7   3       88.34       76.72     22.31 o 
  -9  -6   3       30.58       90.61     60.33 o 
  -8  -6   3       31.91       35.39     13.39 o 
  -7  -6   3      263.09      251.49     27.34 o 
  -6  -6   3      966.83     1015.22     47.11 o 
  -5  -6   3      444.23      384.47     32.28 o 
  -4  -6   3      749.89      711.86     32.83 o 
  -3  -6   3      172.06      159.40     15.02 o 
  -2  -6   3     1367.57     1578.97     67.37 o 
  -1  -6   3      721.19      713.12     31.51 o 
   0  -6   3      100.81      107.20      8.00 o 
   1  -6   3     1222.95     1176.87     50.15 o 
   2  -6   3     1208.78     1291.75     67.48 o 
   3  -6   3      186.22      200.08     21.08 o 
   4  -6   3      244.63      185.03     14.46 o 
   5  -6   3       82.81      123.06     13.09 o 
   6  -6   3     1016.73      982.25     55.66 o 
   7  -6   3       42.52       53.52     14.94 o 
   8  -6   3       28.37       23.38     15.72 o 
   9  -6   3       26.45       19.02     15.26 o 
  -9  -5   3      123.40      135.14     29.13 o 
  -8  -5   3      129.98      159.88     21.20 o 
  -7  -5   3      191.58      250.04     46.54 o 
  -6  -5   3      580.11      584.04     29.75 o 
  -5  -5   3      264.38      314.39     18.02 o 
  -4  -5   3      439.82      522.49     30.27 o 
  -3  -5   3     1342.90     1506.85     64.90 o 
  -2  -5   3     1029.44     1046.46     45.31 o 
  -1  -5   3     5345.99     5794.58    239.83 o 
   0  -5   3       80.97       83.75      7.58 o 
   1  -5   3     4222.17     4352.98    180.52 o 
   2  -5   3      387.07      382.22     31.05 o 
   3  -5   3     1201.87     1226.01     64.35 o 
   4  -5   3     1262.08     1342.46     71.13 o 
   5  -5   3      444.96      483.35     29.64 o 
   6  -5   3      509.67      535.19     33.48 o 
   7  -5   3      159.35      186.35     27.52 o 
   8  -5   3      101.00       93.60     21.64 o 
   9  -5   3      212.77      204.95     31.93 o 
  -9  -4   3      332.08      375.44     32.02 o 
  -8  -4   3      446.32      442.92     36.88 o 
  -7  -4   3      225.75      215.64     29.21 o 
  -6  -4   3       86.01      108.19     14.14 o 
  -5  -4   3      742.06      782.51     36.92 o 
  -4  -4   3      553.34      635.28     56.57 o 
  -3  -4   3      426.30      432.47     21.11 o 
  -2  -4   3     1602.10     1811.01     76.85 o 
  -1  -4   3     2830.34     2820.94    187.02 o 
   0  -4   3     2154.55     2192.60     91.92 o 
   1  -4   3     1838.02     1647.17     84.23 o 
   2  -4   3     2827.85     2958.19    153.81 o 
   3  -4   3      285.70      329.51     20.12 o 
   4  -4   3     1141.53     1297.60     68.92 o 
   5  -4   3      510.42      566.57     33.72 o 
   6  -4   3       73.25      115.39     13.50 o 
   7  -4   3      163.73      170.56     26.11 o 
   8  -4   3      581.81      467.67     46.00 o 
   9  -4   3      549.66      604.69     56.86 o 
  -9  -3   3       20.70       41.17     16.18 o 
  -8  -3   3       52.64       75.18     15.24 o 
  -7  -3   3      154.35      155.78     36.48 o 
  -6  -3   3      428.70      447.33     29.10 o 
  -5  -3   3      628.21      694.39     40.07 o 
  -4  -3   3      174.62      183.87     14.94 o 
  -3  -3   3     2171.65     2410.16    102.13 o 
  -2  -3   3      331.79      406.18     21.25 o 
  -1  -3   3     2926.69     3084.86    128.71 o 
   0  -3   3     1349.51     1622.46    119.10 o 
   1  -3   3     3623.00     3653.11    183.77 o 
   2  -3   3      748.50      816.92     43.35 o 
   3  -3   3     3076.53     3267.17    165.51 o 
   4  -3   3      393.15      457.07     26.79 o 
   5  -3   3      872.21      889.91     49.36 o 
   6  -3   3      233.17      213.47     17.58 o 
   7  -3   3      168.50      136.29     22.68 o 
   8  -3   3      535.41      419.91     42.42 o 
   9  -3   3        8.74       21.77     15.59 o 
  -9  -2   3      687.14      706.50     48.45 o 
  -8  -2   3      345.05      373.49     27.94 o 
  -7  -2   3      433.56      418.20     41.94 o 
  -6  -2   3       92.69      126.02     14.44 o 
  -5  -2   3      329.33      301.11     20.93 o 
  -4  -2   3       12.58       18.56      5.81 o 
  -3  -2   3     1178.61     1230.90     64.84 o 
  -2  -2   3      675.32      749.69     92.31 o 
  -1  -2   3      733.28      606.22     48.78 o 
   0  -2   3     1268.24     1303.36     71.21 o 
   1  -2   3     1676.09     1870.12     94.59 o 
   2  -2   3      262.91      345.05     19.79 o 
   3  -2   3      242.31      374.58     21.94 o 
   4  -2   3      129.59      108.76     10.34 o 
   5  -2   3      139.21      157.61     14.12 o 
   6  -2   3      289.74      277.31     29.85 o 
   7  -2   3      388.56      335.66     35.07 o 
   8  -2   3       23.22       69.29     18.12 o 
   9  -2   3      254.93      271.56     27.74 o 
  -9  -1   3      121.36      260.60     41.04 o 
  -8  -1   3      376.14      357.09     41.75 o 
  -7  -1   3      436.64      387.59     42.36 o 
  -6  -1   3       80.68       90.81     10.32 o 
  -5  -1   3      310.22      312.26     17.55 o 
  -4  -1   3      578.52      673.70     31.18 o 
  -3  -1   3      253.25      283.95     18.57 o 
  -2  -1   3     1418.46     1737.33     73.94 o 
  -1  -1   3     5504.52     5707.80    577.35 o 
   0  -1   3       27.29       35.14      4.49 o 
   1  -1   3     2480.25     2137.58    108.65 o 
   2  -1   3      976.55     1109.37     57.35 o 
   3  -1   3     1093.39     1358.42     70.19 o 
   4  -1   3      620.74      748.10     40.84 o 
   5  -1   3      607.44      619.13     35.83 o 
   6  -1   3       55.58       47.70     14.45 o 
   7  -1   3       83.15       74.53     17.38 o 
   8  -1   3      154.07      201.79     29.89 o 
   9  -1   3      165.02      180.05     22.51 o 
  -9   0   3       84.98       90.25     21.57 o 
  -8   0   3      237.95      284.05     24.42 o 
  -7   0   3      808.64      846.37     44.34 o 
  -6   0   3       22.60       31.38      7.44 o 
  -5   0   3      628.35      732.59     34.79 o 
  -4   0   3        5.74        3.23      3.99 o 
  -3   0   3      276.74      341.39     17.08 o 
  -2   0   3       82.47      138.84     10.52 o 
  -1   0   3     3120.14     4072.54    170.03 o 
   0   0   3        3.42       18.92      3.31 o 
   1   0   3    11576.63    11735.21    488.20 o 
   2   0   3      566.45      515.86     23.41 o 
   3   0   3      758.55      832.79     37.22 o 
   4   0   3       60.48       63.56      8.63 o 
   5   0   3      496.99      608.66     29.67 o 
   6   0   3      334.55      324.37     32.69 o 
   7   0   3      764.83      878.79     70.97 o 
   8   0   3      343.78      392.86     30.41 o 
   9   0   3       55.93       65.22     15.01 o 
  -9   1   3      122.88      176.99     28.75 o 
  -8   1   3      373.91      373.91     37.47 o 
  -7   1   3      447.38      437.70     30.49 o 
  -6   1   3       82.70      100.01     10.63 o 
  -5   1   3      311.33      336.43     18.85 o 
  -4   1   3      583.49      717.57     33.41 o 
  -3   1   3      236.09      519.24     31.00 o 
  -2   1   3     1418.58     1677.96     71.84 o 
  -1   1   3     5539.72     5681.58    527.50 o 
   0   1   3       27.86       31.69      4.51 o 
   2   1   3      979.42     1255.69     55.26 o 
   3   1   3     1137.19     1229.24     66.14 o 
   4   1   3      616.59      698.25     32.31 o 
   5   1   3      617.33      561.71     27.71 o 
   6   1   3       57.27       61.94     10.23 o 
   7   1   3       84.16       91.73     14.23 o 
   8   1   3      158.97      178.94     25.41 o 
   9   1   3      163.64      181.52     22.19 o 
  -9   2   3      681.72      706.85     62.05 o 
  -8   2   3      347.28      318.21     34.22 o 
  -7   2   3      415.80      477.07     31.55 o 
  -6   2   3       96.03      123.44     15.21 o 
  -5   2   3      326.41      322.20     18.45 o 
  -4   2   3       12.71       11.12      4.39 o 
  -3   2   3     1155.34     1265.79     55.50 o 
  -2   2   3      661.08      740.70    108.80 o 
  -1   2   3      738.71     1047.67     80.30 o 
   0   2   3     1261.52     1344.84     70.45 o 
   1   2   3     1680.25     1648.51     69.91 o 
   2   2   3      268.04      247.65     16.45 o 
   3   2   3      246.58      346.69     19.95 o 
   4   2   3      124.61      146.14     11.57 o 
   5   2   3      137.88      172.72     15.89 o 
   6   2   3      280.21      315.95     19.89 o 
   7   2   3      405.93      438.98     27.83 o 
   8   2   3       22.95       51.80     12.71 o 
   9   2   3      255.53      265.37     25.46 o 
  -9   3   3       20.16       35.88     16.69 o 
  -8   3   3       52.69       72.47     13.06 o 
  -7   3   3      160.24      213.03     33.78 o 
  -6   3   3      431.03      416.63     27.42 o 
  -5   3   3      635.61      707.94     40.77 o 
  -4   3   3      180.24      208.73     12.28 o 
  -3   3   3     2154.72     2526.50    107.97 o 
  -2   3   3      339.77      439.61     27.75 o 
  -1   3   3     3004.10     3076.17    261.46 o 
   0   3   3     1349.40     1257.94     65.69 o 
   1   3   3     3542.84     3653.04    154.48 o 
   2   3   3      742.17      931.67     41.81 o 
   3   3   3     3092.56     3539.22    151.39 o 
   4   3   3      383.46      471.95     24.40 o 
   5   3   3      851.27      940.46     44.76 o 
   6   3   3      225.11      245.70     17.53 o 
   7   3   3      160.28      205.26     27.01 o 
   8   3   3      535.67      527.12     30.42 o 
   9   3   3        7.81       22.86     13.70 o 
  -9   4   3      342.65      366.97     40.23 o 
  -8   4   3      454.80      509.31     73.53 o 
  -7   4   3      212.89      204.75     36.73 o 
  -6   4   3       81.61       98.15     21.79 o 
  -5   4   3      751.30      808.48     45.80 o 
  -4   4   3      554.02      498.37     29.05 o 
  -3   4   3      435.92      450.91     21.50 o 
  -2   4   3     1602.27     1830.47    110.61 o 
  -1   4   3     2827.71     3065.91    212.61 o 
   0   4   3     2164.70     2272.88     96.85 o 
   1   4   3     1849.45     2186.51    262.80 o 
   2   4   3     2830.04     3157.03    134.51 o 
   3   4   3      277.38      274.96     21.03 o 
   4   4   3     1137.52     1192.95     87.93 o 
   5   4   3      509.83      620.93     31.37 o 
   6   4   3       78.53       80.71     11.97 o 
   7   4   3      171.51      159.43     16.38 o 
   8   4   3      571.52      628.90     55.99 o 
   9   4   3      543.10      558.78     51.41 o 
  -9   5   3      122.17      132.34     26.10 o 
  -8   5   3      133.50      244.39     43.28 o 
  -7   5   3      189.81      211.68     20.79 o 
  -6   5   3      571.30      574.54     29.38 o 
  -5   5   3      272.14      301.32     17.32 o 
  -4   5   3      431.28      453.44     23.83 o 
  -3   5   3     1366.18     1616.91     92.94 o 
  -2   5   3     1039.77     1194.27     62.38 o 
  -1   5   3     5398.10     5616.16    236.52 o 
   0   5   3       76.45      239.80     15.10 o 
   1   5   3     4166.73     4511.19    190.76 o 
   2   5   3      378.95      623.26     34.95 o 
   3   5   3     1170.35     1437.12     63.41 o 
   4   5   3     1283.62     1356.72     60.96 o 
   5   5   3      437.33      499.98     26.50 o 
   6   5   3      523.60      528.40     28.66 o 
   7   5   3      165.02      194.21     17.23 o 
   8   5   3       95.61      109.14     13.62 o 
   9   5   3      215.26      232.71     20.87 o 
  -9   6   3       29.50       25.53     16.21 o 
  -8   6   3       28.46       28.84     10.75 o 
  -7   6   3      259.69      244.40     22.23 o 
  -6   6   3      949.65     1064.15     49.59 o 
  -5   6   3      437.22      378.33     26.06 o 
  -4   6   3      741.49      803.42     37.23 o 
  -3   6   3      172.10      147.09     18.50 o 
  -2   6   3     1358.08     1536.49     66.27 o 
  -1   6   3      726.44      745.66     33.28 o 
   0   6   3       96.51      115.61     10.93 o 
   1   6   3     1212.54     1288.73     56.43 o 
   2   6   3     1214.29     1418.62     62.47 o 
   3   6   3      193.44      201.51     12.93 o 
   4   6   3      241.52      335.43     22.69 o 
   5   6   3       88.71      111.64     23.15 o 
   6   6   3     1035.43     1194.01     56.12 o 
   7   6   3       44.56       33.62     14.86 o 
   8   6   3       30.99       27.67      9.04 o 
   9   6   3       25.26       39.31     10.42 o 
  -9   7   3       46.98       29.51     17.17 o 
  -8   7   3        5.34        3.32      9.66 o 
  -7   7   3      199.68      198.30     20.31 o 
  -6   7   3     1297.17     1471.45     66.85 o 
  -5   7   3      635.58      709.26     34.42 o 
  -4   7   3       65.41       75.87      7.57 o 
  -3   7   3     1477.44     1681.48     73.18 o 
  -2   7   3     1991.73     2156.74     92.53 o 
  -1   7   3     1712.51     1817.10     77.93 o 
   0   7   3      780.62      872.50     38.85 o 
   1   7   3      985.10     1169.65     55.99 o 
   2   7   3     1793.59     2103.27     91.01 o 
   3   7   3     1659.22     1868.15     81.66 o 
   4   7   3       35.75       38.55      6.80 o 
   5   7   3     1376.54     1454.20     66.02 o 
   6   7   3     1485.67     1783.44     89.73 o 
   7   7   3      482.74      457.12     26.39 o 
   8   7   3       16.92       16.76      8.54 o 
   9   7   3       90.80       85.89     17.40 o 
  -9   8   3      231.62      282.60     39.43 o 
  -8   8   3       97.87      121.04     32.35 o 
  -7   8   3      141.04      157.32     18.62 o 
  -6   8   3      490.25      517.54     40.02 o 
  -5   8   3      117.01      141.47     17.97 o 
  -4   8   3      757.99      770.43     36.05 o 
  -3   8   3       32.30       65.90      9.64 o 
  -2   8   3       20.06       32.38      6.00 o 
  -1   8   3      164.77      237.95     20.21 o 
   0   8   3     2171.89     2410.50    102.88 o 
   1   8   3      824.95      924.78     41.49 o 
   2   8   3      130.93      117.57      9.71 o 
   3   8   3      290.26      311.17     17.45 o 
   4   8   3      228.41      281.90     16.96 o 
   5   8   3      782.75      790.80     38.75 o 
   6   8   3     1263.26     1287.60     60.13 o 
   7   8   3      148.87      152.90     15.06 o 
   8   8   3      157.52      164.68     18.05 o 
   9   8   3       62.41       81.31     17.19 o 
  -9   9   3       19.00       17.40     15.07 o 
  -8   9   3       39.78       54.97     15.47 o 
  -7   9   3       19.29       23.65     10.17 o 
  -6   9   3      556.99      619.95     39.20 o 
  -5   9   3      122.86      140.35     11.81 o 
  -4   9   3     1037.55     1176.49     53.14 o 
  -3   9   3      608.71      636.70     30.08 o 
  -2   9   3      767.50      922.97     41.20 o 
  -1   9   3     1167.43     1432.81     62.37 o 
   0   9   3     1870.33     1884.97     97.55 o 
   1   9   3     3433.29     3673.61    156.23 o 
   2   9   3     1040.34     1224.73     54.41 o 
   3   9   3      645.81      708.33     33.81 o 
   4   9   3     1417.99     1566.93     70.30 o 
   5   9   3      282.95      316.97     19.22 o 
   6   9   3      340.37      440.04     30.81 o 
   7   9   3       49.77       50.30      9.93 o 
   8   9   3       98.23      101.84     13.35 o 
   9   9   3       25.78       46.13     14.19 o 
  -9  10   3       63.26       78.43     22.75 o 
  -8  10   3      472.70      476.67     34.61 o 
  -7  10   3      146.52      206.37     55.33 o 
  -6  10   3      117.54       85.73     13.56 o 
  -5  10   3     1256.17     1379.82     62.76 o 
  -4  10   3      570.86      531.53     26.57 o 
  -3  10   3      313.62      353.64     18.44 o 
  -2  10   3      375.29      423.30     20.91 o 
  -1  10   3       85.79      122.19      8.56 o 
   0  10   3      297.60      311.15     16.33 o 
   1  10   3      106.14      137.48     14.06 o 
   2  10   3      529.19      608.22     46.87 o 
   3  10   3      310.02      357.70     19.63 o 
   4  10   3       76.41      100.75     10.32 o 
   5  10   3     1028.76     1151.43     53.85 o 
   6  10   3      111.01      122.76     12.85 o 
   7  10   3      252.45      316.29     24.13 o 
   8  10   3      281.42      313.34     29.93 o 
   9  10   3       35.86       55.77     15.02 o 
  -9  11   3       33.77       21.86     12.64 o 
  -8  11   3       28.42       42.28     26.93 o 
  -7  11   3       38.79       57.39     30.88 o 
  -6  11   3      100.02      111.98     45.95 o 
  -5  11   3      175.94      197.84     34.53 o 
  -4  11   3      449.59      556.69     44.74 o 
  -3  11   3       10.15       10.63      4.13 o 
  -2  11   3     1385.63     1513.48     74.50 o 
  -1  11   3     1027.88      980.29     44.24 o 
   0  11   3       41.98       39.58      5.33 o 
   1  11   3      375.11      408.35     20.77 o 
   2  11   3     1164.35     1197.85     60.74 o 
   3  11   3       40.67       44.13      7.02 o 
   4  11   3      824.50      918.49     52.30 o 
   5  11   3      147.02      154.36     13.79 o 
   6  11   3      335.10      385.06     35.43 o 
   7  11   3      109.37      130.95     17.54 o 
   8  11   3       97.15      114.33     26.21 o 
   9  11   3       47.04       31.54     28.23 o 
  -8  12   3      149.36      159.03     25.11 o 
  -7  12   3      227.85      278.20     26.71 o 
  -6  12   3      562.86      631.77     60.62 o 
  -5  12   3        6.01       16.99      7.41 o 
  -4  12   3       96.72      114.92     16.30 o 
  -3  12   3       49.48       63.55      9.36 o 
  -2  12   3      144.21      171.34     11.34 o 
  -1  12   3       83.26      105.54      8.69 o 
   0  12   3      469.32      509.56     29.85 o 
   1  12   3      230.35      246.17     14.36 o 
   2  12   3      117.05      143.40     15.84 o 
   3  12   3       93.07       96.75     13.40 o 
   4  12   3       71.76       91.79     12.15 o 
   5  12   3       83.46       78.67     17.18 o 
   6  12   3      737.96      786.89    113.86 o 
   7  12   3      155.81      147.82     19.83 o 
   8  12   3       67.95       76.28     16.49 o 
  -8  13   3       28.91       32.90     12.14 o 
  -7  13   3       75.14       85.04     15.06 o 
  -6  13   3      120.87      152.57     18.43 o 
  -5  13   3      279.29      311.29     18.96 o 
  -4  13   3       57.52       96.24     20.66 o 
  -3  13   3      720.74      762.75     36.39 o 
  -2  13   3     1333.35     1396.09     62.30 o 
  -1  13   3       27.61       39.08      7.96 o 
   0  13   3      454.09      466.62     23.49 o 
   1  13   3       45.57       67.50      7.63 o 
   2  13   3     1218.98     1322.85     59.36 o 
   3  13   3      373.30      360.87     41.33 o 
   4  13   3      704.44      722.77     54.25 o 
   5  13   3      443.03      440.84     24.52 o 
   6  13   3      396.64      392.94     23.40 o 
   7  13   3       54.38       69.57     26.52 o 
   8  13   3       63.64       60.89     15.00 o 
  -8  14   3      193.69      214.14     50.55 o 
  -7  14   3       92.86       86.43     15.62 o 
  -6  14   3      246.54      277.74     54.73 o 
  -5  14   3      507.19      468.60     26.35 o 
  -4  14   3      552.01      574.96     40.93 o 
  -3  14   3      167.13      189.16     13.87 o 
  -2  14   3      539.98      549.02     27.38 o 
  -1  14   3      535.87      575.78     28.26 o 
   0  14   3      157.64      142.76     13.82 o 
   1  14   3      688.35      694.24     33.17 o 
   2  14   3      247.37      288.99     26.68 o 
   3  14   3       32.53       47.37     10.19 o 
   4  14   3      796.77      843.60     40.78 o 
   5  14   3       96.37      106.21     15.34 o 
   6  14   3      317.54      320.60     30.33 o 
   7  14   3      260.95      264.13     28.31 o 
   8  14   3      137.73      142.27     31.87 o 
  -8  15   3       42.35       78.37     16.25 o 
  -7  15   3       23.16       27.37     11.40 o 
  -6  15   3       86.29       80.81     14.23 o 
  -5  15   3       69.14       92.79     23.09 o 
  -4  15   3      965.98      956.12     56.80 o 
  -3  15   3      438.51      452.98     24.12 o 
  -2  15   3      116.07      184.54     20.51 o 
  -1  15   3        6.26        8.64      4.63 o 
   0  15   3      896.37      939.00     43.52 o 
   1  15   3       47.45       42.54      8.48 o 
   2  15   3      424.85      422.45     27.85 o 
   3  15   3      125.82      155.05     13.27 o 
   4  15   3     1155.09     1093.83     58.04 o 
   5  15   3      611.08      548.57     29.23 o 
   6  15   3       16.06       14.02      9.73 o 
   7  15   3      149.19      130.65     19.10 o 
   8  15   3       83.39      105.94     27.75 o 
  -8  16   3      454.97      456.99     35.46 o 
  -7  16   3       45.93       53.97     13.55 o 
  -6  16   3      182.85      191.77     21.58 o 
  -5  16   3      154.90      180.00     29.67 o 
  -4  16   3      296.01      276.63     17.61 o 
  -3  16   3      455.38      400.71     26.35 o 
  -2  16   3      165.18      170.23     18.82 o 
  -1  16   3       15.85       17.34      5.47 o 
   0  16   3      196.27      220.50     14.48 o 
   1  16   3      102.67       98.41     10.12 o 
   2  16   3      316.57      352.82     33.71 o 
   3  16   3      895.06      852.20     41.01 o 
   4  16   3       37.04       47.01      8.38 o 
   5  16   3       66.01       84.70     28.91 o 
   6  16   3       55.76       68.30     14.41 o 
   7  16   3      103.86      102.56     17.72 o 
   8  16   3      274.87      254.17     28.06 o 
  -8  17   3      216.83      264.18     28.69 o 
  -7  17   3      260.52      238.13     26.87 o 
  -6  17   3      142.24      167.06     19.98 o 
  -5  17   3      127.54      124.90     16.42 o 
  -4  17   3      187.97      277.93     35.50 o 
  -3  17   3      581.32      575.98     31.75 o 
  -2  17   3      839.94      901.10     42.85 o 
  -1  17   3      149.84      181.32     13.63 o 
   0  17   3     1021.49     1060.96     49.11 o 
   1  17   3      115.44      163.43     13.24 o 
   2  17   3      621.81      694.92     44.22 o 
   3  17   3       73.98       97.25     10.73 o 
   4  17   3      481.33      544.66     40.36 o 
   5  17   3       76.61       67.22     16.72 o 
   6  17   3      221.01      239.70     30.32 o 
   7  17   3       29.08       45.38     13.98 o 
   8  17   3      221.81      238.71     27.65 o 
  -7  18   3      234.52      264.70     37.77 o 
  -6  18   3      632.99      653.82     50.48 o 
  -5  18   3      309.62      306.42     25.16 o 
  -4  18   3       29.21       47.81      8.26 o 
  -3  18   3      424.58      513.83     27.61 o 
  -2  18   3      498.51      513.62     27.30 o 
  -1  18   3      158.12      182.09     13.85 o 
   0  18   3       38.18       41.06      7.41 o 
   1  18   3       27.23       41.00     13.02 o 
   2  18   3      309.60      351.83     20.45 o 
   3  18   3      786.19      822.61     40.18 o 
   4  18   3      133.27      124.51     16.96 o 
   5  18   3      287.17      282.09     25.27 o 
   6  18   3      694.54      719.03     59.99 o 
   7  18   3       60.15       99.23     29.30 o 
  -7  19   3       13.12        5.30     10.19 o 
  -6  19   3      326.26      389.02     49.77 o 
  -5  19   3       45.04       56.74     12.58 o 
  -4  19   3      300.42      286.73     18.91 o 
  -3  19   3      178.52      212.62     23.37 o 
  -2  19   3     1439.04     1594.76     72.44 o 
  -1  19   3      120.71      145.82     13.25 o 
   0  19   3       63.94       78.58      9.94 o 
   1  19   3       56.76       63.75      9.18 o 
   2  19   3     1592.81     1614.87     73.06 o 
   3  19   3       70.36       73.18     21.15 o 
   4  19   3      161.44      177.01     44.87 o 
   5  19   3       90.47       74.03     14.47 o 
   6  19   3     1047.61      961.10     84.76 o 
   7  19   3       38.76       33.50     12.73 o 
  -7  20   3      136.58      120.70     19.05 o 
  -6  20   3      281.05      309.39     27.87 o 
  -5  20   3      335.12      335.21     26.84 o 
  -4  20   3      110.37      141.92     14.09 o 
  -3  20   3      331.27      349.01     21.43 o 
  -2  20   3     1045.16     1087.66     51.42 o 
  -1  20   3      826.46      813.10     39.98 o 
   0  20   3      226.23      249.36     17.36 o 
   1  20   3      444.17      423.67     35.98 o 
   2  20   3      968.20     1010.59     70.06 o 
   3  20   3      248.87      235.51     22.65 o 
   4  20   3       86.45      108.21     16.62 o 
   5  20   3      114.24      138.11     41.87 o 
   6  20   3       57.05       74.44     15.15 o 
   7  20   3       59.44       58.51     15.36 o 
  -7  21   3      287.21      176.05     34.68 o 
  -6  21   3       50.11       24.85     11.34 o 
  -5  21   3       47.51       64.79     13.99 o 
  -4  21   3      176.00      225.23     48.41 o 
  -3  21   3       16.83       23.30      7.39 o 
  -2  21   3      269.53      273.82     18.41 o 
  -1  21   3      341.06      364.09     27.32 o 
   0  21   3       72.82       90.29     25.05 o 
   1  21   3      195.42      212.50     25.28 o 
   2  21   3      238.14      276.96     18.35 o 
   3  21   3      143.01      161.47     19.39 o 
   4  21   3      274.66      280.14     38.75 o 
   5  21   3      122.22      104.86     17.40 o 
   6  21   3       11.84       15.59     11.11 o 
   7  21   3      136.41      152.67     22.74 o 
  -6  22   3       69.22       93.49     17.12 o 
  -5  22   3      292.09      303.67     27.21 o 
  -4  22   3      110.03      120.52     19.76 o 
  -3  22   3       97.67       98.08     11.96 o 
  -2  22   3      250.91      276.17     18.67 o 
  -1  22   3      536.06      676.81     34.72 o 
   0  22   3       93.65       90.34     11.48 o 
   1  22   3      983.50     1012.05    110.62 o 
   2  22   3      119.67      142.32     18.41 o 
   3  22   3       29.15       21.44      9.82 o 
   4  22   3       49.05       76.22     15.10 o 
   5  22   3      172.94      165.39     35.09 o 
   6  22   3       80.89       91.93     17.39 o 
  -6  23   3      128.69      164.31     21.60 o 
  -5  23   3      111.78      156.06     20.52 o 
  -4  23   3      148.65      145.85     19.21 o 
  -3  23   3      475.14      538.90     30.21 o 
  -2  23   3      159.41      178.05     16.47 o 
  -1  23   3      108.90      125.53     13.32 o 
   0  23   3      813.42     1062.52     93.76 o 
   1  23   3      209.03      222.23     17.47 o 
   2  23   3       95.47      105.74     16.47 o 
   3  23   3      726.99      745.27     49.77 o 
   4  23   3      115.81      130.95     19.07 o 
   5  23   3       86.82      111.24     18.76 o 
   6  23   3      102.67      130.80     20.64 o 
  -6  24   3      111.50      131.20     27.47 o 
  -5  24   3       91.03      117.70     18.50 o 
  -4  24   3       66.78       85.73     36.26 o 
  -3  24   3      221.95      235.20     19.63 o 
  -2  24   3      132.62      158.77     15.66 o 
  -1  24   3        8.49       14.28      7.20 o 
   0  24   3      177.07      189.90     16.73 o 
   1  24   3       62.84       59.76     13.40 o 
   2  24   3       24.26       50.62     24.03 o 
   3  24   3      120.47      107.79     17.19 o 
   4  24   3       69.85       63.52     14.32 o 
   5  24   3      100.92      104.32     18.08 o 
   6  24   3      136.28       96.75     22.85 o 
  -5  25   3      117.97      120.28     19.07 o 
  -4  25   3       38.19       63.70     14.11 o 
  -3  25   3      465.59      533.05     30.78 o 
  -2  25   3       41.04       57.17     19.24 o 
  -1  25   3      217.29      193.85     31.43 o 
   0  25   3      371.60      424.98     25.57 o 
   1  25   3      215.81      259.30     63.53 o 
   2  25   3       89.90      120.20     34.18 o 
   3  25   3      450.23      437.88     34.66 o 
   4  25   3        4.81       23.35     12.47 o 
   5  25   3        7.73        0.54      9.34 o 
  -5  26   3      142.85      197.14     24.10 o 
  -4  26   3       56.05       59.60     14.35 o 
  -3  26   3       38.66       36.53     14.73 o 
  -2  26   3        7.22       30.51      9.20 o 
  -1  26   3       64.77       68.23     11.45 o 
   0  26   3      169.77      252.71     46.98 o 
   1  26   3      367.80      364.29     30.80 o 
   2  26   3       51.55       63.66     14.60 o 
   3  26   3      201.78      212.52     25.55 o 
   4  26   3       60.75       43.17     15.67 o 
   5  26   3      272.19      293.86     29.37 o 
  -4  27   3      206.44      238.97     80.28 o 
  -3  27   3      428.02      481.53     42.44 o 
  -2  27   3       65.15       80.70     12.64 o 
  -1  27   3      280.20      330.09     39.47 o 
   0  27   3       34.52       37.66     13.20 o 
   1  27   3      190.88      260.40     63.34 o 
   2  27   3      155.98      173.08     29.96 o 
   3  27   3      268.40      319.69     29.38 o 
   4  27   3      178.29      209.16     26.53 o 
  -4  28   3      151.57      195.54     24.48 o 
  -3  28   3       86.63      106.05     17.62 o 
  -2  28   3      143.25      206.63     19.65 o 
  -1  28   3       99.96      124.09     30.83 o 
   0  28   3       19.22        8.71     10.46 o 
   1  28   3      169.44      192.61     24.60 o 
   2  28   3      150.07      130.61     20.47 o 
   3  28   3      245.60      235.15     27.63 o 
   4  28   3      261.36      281.86     41.61 o 
  -3  29   3       57.12       77.45     29.02 o 
  -2  29   3       97.64      118.07     20.02 o 
  -1  29   3       75.71      112.73     22.89 o 
   0  29   3       84.49      107.77     19.12 o 
   1  29   3      348.14      375.70     33.06 o 
   2  29   3       59.82       64.76     16.33 o 
   3  29   3      221.36      208.39     59.07 o 
  -2  30   3       31.19       48.95     22.26 o 
  -1  30   3       93.48      130.02     21.19 o 
   0  30   3       43.61       40.75     14.54 o 
   1  30   3      120.78      143.54     22.77 o 
   2  30   3        7.32       15.25     12.74 o 
   0 -30   4       15.57       22.49     12.42 o 
  -2 -29   4       39.43       65.12     15.54 o 
  -1 -29   4      140.71      110.06     18.45 o 
   0 -29   4       56.26       51.40     14.19 o 
   1 -29   4      183.19      153.61     29.10 o 
   2 -29   4       25.20       15.91     14.74 o 
  -3 -28   4       40.14       28.17     13.00 o 
  -2 -28   4       40.40       31.39     12.85 o 
  -1 -28   4      133.92      101.17     17.12 o 
   0 -28   4       37.43       38.42     12.95 o 
   1 -28   4      132.30       82.81     21.53 o 
   2 -28   4       91.97      106.51     24.54 o 
   3 -28   4      210.00      161.07     30.71 o 
  -4 -27   4       28.96       24.28     17.01 o 
  -3 -27   4       90.36       99.68     23.41 o 
  -2 -27   4      211.86      212.77     24.05 o 
  -1 -27   4      219.87      249.48     31.09 o 
   0 -27   4       22.57       28.13     11.46 o 
   1 -27   4       59.87       59.59     19.07 o 
   2 -27   4       62.21       72.43     20.09 o 
   3 -27   4       70.28       81.17     22.35 o 
   4 -27   4        4.64       12.43     16.29 o 
  -4 -26   4       37.92       25.83     12.58 o 
  -3 -26   4      103.75       95.44     18.91 o 
  -2 -26   4      158.93      150.07     19.49 o 
  -1 -26   4      188.60      170.84     20.71 o 
   0 -26   4      246.58      269.92     35.18 o 
   1 -26   4      115.40      119.89     16.91 o 
   2 -26   4      243.21      215.06     32.91 o 
   3 -26   4      408.55      318.49     38.95 o 
   4 -26   4       50.91       42.62     19.00 o 
  -5 -25   4      288.81      289.25     27.94 o 
  -4 -25   4       46.56       25.28     18.23 o 
  -3 -25   4      164.58      148.86     19.85 o 
  -2 -25   4       63.11       59.70     23.16 o 
  -1 -25   4       78.57       69.34     16.09 o 
   0 -25   4      360.52      366.95     38.16 o 
   1 -25   4       35.87       24.30     10.38 o 
   2 -25   4      330.28      295.43     35.82 o 
   3 -25   4       38.74       47.68     18.12 o 
   4 -25   4       37.23       27.20     15.75 o 
   5 -25   4       67.70       86.60     15.90 o 
  -5 -24   4       18.94       30.62     15.84 o 
  -4 -24   4       10.55       29.20     11.94 o 
  -3 -24   4       41.73       39.00     11.90 o 
  -2 -24   4      328.24      277.35     24.23 o 
  -1 -24   4      151.82      151.73     18.34 o 
   0 -24   4      547.91      537.88     45.04 o 
   1 -24   4      185.45      162.76     18.28 o 
   2 -24   4      140.58      123.18     23.89 o 
   3 -24   4      583.87      474.66     48.94 o 
   4 -24   4      160.31      153.76     18.76 o 
   5 -24   4       26.45       26.21     11.78 o 
  -6 -23   4       95.70       83.67     16.94 o 
  -5 -23   4       53.82       31.69     18.28 o 
  -4 -23   4      487.94      469.40     34.44 o 
  -3 -23   4      548.94      477.22     34.56 o 
  -2 -23   4      276.66      243.43     22.60 o 
  -1 -23   4      889.57      755.09     47.56 o 
   0 -23   4      215.18      187.88     19.93 o 
   1 -23   4       76.44       50.71     10.93 o 
   2 -23   4       22.79       30.40     14.31 o 
   3 -23   4       69.21       63.12     17.90 o 
   5 -23   4       78.03       73.32     14.55 o 
   6 -23   4       30.45       10.69     22.23 o 
  -6 -22   4       20.07       19.27     12.39 o 
  -5 -22   4       27.93       21.94     11.43 o 
  -4 -22   4       95.61       92.84     27.17 o 
  -3 -22   4      112.98       89.32     14.85 o 
  -2 -22   4       68.40       36.29     14.50 o 
  -1 -22   4        5.52        6.90      8.40 o 
   0 -22   4       53.63       83.90     19.28 o 
   1 -22   4       54.92       50.57     10.78 o 
   2 -22   4      723.71      627.76     58.32 o 
   3 -22   4      456.31      409.77     28.65 o 
   4 -22   4      562.83      561.00     36.94 o 
   5 -22   4      322.30      310.51     25.31 o 
   6 -22   4      116.04       93.23     16.01 o 
  -6 -21   4      298.92      245.71     52.12 o 
  -5 -21   4      166.54      123.83     18.24 o 
  -4 -21   4      274.20      261.53     24.30 o 
  -3 -21   4       49.98       44.82     11.52 o 
  -2 -21   4      519.25      486.06     66.21 o 
  -1 -21   4      157.80      142.62     16.65 o 
   0 -21   4      653.86      577.96     37.49 o 
   1 -21   4      259.60      267.60     21.66 o 
   3 -21   4       60.34       54.20     12.49 o 
   4 -21   4      132.80      115.60     19.66 o 
   5 -21   4       44.93       35.08     11.13 o 
   6 -21   4       53.47       73.08     20.68 o 
  -7 -20   4        9.37       13.40     12.14 o 
  -6 -20   4      151.01      126.76     29.54 o 
  -5 -20   4       28.57       24.52     11.33 o 
  -4 -20   4       35.72       35.31     11.54 o 
  -3 -20   4       58.26       56.90     14.69 o 
  -2 -20   4      646.33      554.61     36.65 o 
  -1 -20   4      372.37      322.10     24.64 o 
   0 -20   4      710.53      739.16     84.97 o 
   1 -20   4       98.10       90.34     12.45 o 
   2 -20   4      692.67      578.83     29.08 o 
   3 -20   4      433.68      405.26     45.98 o 
   4 -20   4      133.24      117.84     15.29 o 
   5 -20   4       63.08       57.80     12.76 o 
   6 -20   4      457.81      401.69     30.14 o 
   7 -20   4       98.68       81.06     15.51 o 
  -7 -19   4      165.27      162.98     21.83 o 
  -6 -19   4      385.31      318.18     52.27 o 
  -5 -19   4       74.53       76.37     14.53 o 
  -4 -19   4      201.22      191.95     20.68 o 
  -3 -19   4      235.53      192.20     20.09 o 
  -2 -19   4      496.22      457.57     31.65 o 
  -1 -19   4      406.48      388.04     67.13 o 
   0 -19   4     1348.98     1224.07    130.45 o 
   1 -19   4      754.03      678.01     42.53 o 
   2 -19   4      314.57      288.66     17.33 o 
   3 -19   4       76.19       92.25     12.81 o 
   4 -19   4      219.83      182.40     19.11 o 
   5 -19   4       23.96       15.97      9.53 o 
   6 -19   4      339.30      308.78     25.76 o 
   7 -19   4       77.34       74.03     15.59 o 
  -7 -18   4      173.40      187.03     30.34 o 
  -6 -18   4       66.74       83.58     20.86 o 
  -5 -18   4      202.17      184.58     21.01 o 
  -4 -18   4      452.61      442.08     31.88 o 
  -3 -18   4      467.86      472.84     55.95 o 
  -2 -18   4      587.37      546.54     59.89 o 
  -1 -18   4      478.08      444.48     35.33 o 
   0 -18   4      970.66      832.53     49.31 o 
   1 -18   4      585.09      542.98     26.92 o 
   2 -18   4      296.34      290.39     17.13 o 
   3 -18   4      699.40      572.24     35.52 o 
   4 -18   4      276.98      244.69     20.59 o 
   5 -18   4       29.28       14.64      9.03 o 
   6 -18   4      544.72      452.51     32.13 o 
   7 -18   4      170.12      134.15     21.29 o 
  -7 -17   4       66.38       50.80     13.89 o 
  -6 -17   4      514.70      468.53     34.76 o 
  -5 -17   4      169.48      155.89     19.10 o 
  -4 -17   4      550.53      530.01     89.05 o 
  -3 -17   4      795.98      742.78    109.38 o 
  -2 -17   4      121.62      135.01     15.70 o 
  -1 -17   4      509.77      468.59     41.38 o 
   0 -17   4     1035.54      927.94     61.93 o 
   1 -17   4       75.31       74.11      8.34 o 
   2 -17   4      213.18      197.24     13.63 o 
   3 -17   4      423.07      338.33     23.93 o 
   4 -17   4       88.33      125.74     20.69 o 
   5 -17   4      222.23      162.13     18.21 o 
   6 -17   4      138.16      111.42     16.12 o 
   7 -17   4      533.95      447.02     33.16 o 
  -8 -16   4       49.49       65.69     17.68 o 
  -7 -16   4       19.26       27.98     12.27 o 
  -6 -16   4        1.60        6.87     18.21 o 
  -5 -16   4      141.77      118.14     16.82 o 
  -4 -16   4      726.35      645.56     73.20 o 
  -3 -16   4      801.58      688.47     43.02 o 
  -2 -16   4       47.29       38.27      9.76 o 
  -1 -16   4      363.12      374.35     25.93 o 
   0 -16   4     1466.99     1280.55     56.33 o 
   1 -16   4      244.66      192.40     15.43 o 
   2 -16   4      329.26      304.68     17.20 o 
   3 -16   4      643.48      540.92     33.62 o 
   4 -16   4      553.04      586.33     36.58 o 
   5 -16   4      103.62       81.28     13.25 o 
   6 -16   4       21.34       15.35      9.87 o 
   7 -16   4      145.64      129.15     25.07 o 
   8 -16   4      231.67      176.67     30.96 o 
  -8 -15   4      359.69      354.81     31.21 o 
  -7 -15   4      106.25       93.26     16.87 o 
  -6 -15   4       17.47       21.57     16.34 o 
  -5 -15   4      152.91      179.45     19.97 o 
  -4 -15   4      758.23      737.97     46.03 o 
  -3 -15   4      436.17      327.79     35.52 o 
  -2 -15   4      985.63      897.65     52.81 o 
  -1 -15   4      122.20      108.94     12.99 o 
   0 -15   4     1145.83     1000.61     57.84 o 
   1 -15   4      219.05      209.18     13.19 o 
   2 -15   4       73.40       58.62     12.63 o 
   3 -15   4      184.98      237.83     26.09 o 
   4 -15   4      373.30      341.06     58.85 o 
   5 -15   4      271.62      254.42     22.58 o 
   6 -15   4       93.81       79.43     13.50 o 
   7 -15   4      139.41      116.39     24.64 o 
   8 -15   4      181.62      185.63     30.72 o 
  -8 -14   4       47.83       72.67     16.86 o 
  -7 -14   4      442.73      379.01     31.07 o 
  -6 -14   4      180.72      150.28     18.63 o 
  -5 -14   4       62.42       75.58     13.60 o 
  -4 -14   4      477.12      504.62     48.82 o 
  -3 -14   4     1550.76     1543.27    122.13 o 
  -2 -14   4      102.64      104.25     17.97 o 
  -1 -14   4      213.76      190.07     11.68 o 
   0 -14   4     1985.19     1694.89     72.83 o 
   1 -14   4      146.18      136.37     12.70 o 
   2 -14   4     1334.15     1147.03     50.86 o 
   3 -14   4     1754.79     1515.36     81.35 o 
   4 -14   4     2302.69     2048.93    108.37 o 
   5 -14   4      266.34      231.61     19.51 o 
   6 -14   4      638.02      554.93     36.51 o 
   7 -14   4      208.59      211.69     31.30 o 
   8 -14   4      143.14      107.51     23.93 o 
  -8 -13   4      186.12      168.53     31.51 o 
  -7 -13   4      171.34      162.48     20.82 o 
  -6 -13   4      949.18      840.02     72.00 o 
  -5 -13   4      731.45      696.75     87.41 o 
  -4 -13   4     2257.96     2091.53    115.00 o 
  -3 -13   4     1247.11     1203.59     68.64 o 
  -2 -13   4      364.39      319.02     23.05 o 
  -1 -13   4       50.80       19.89      5.01 o 
   0 -13   4      847.61      762.88     42.34 o 
   1 -13   4      750.38      689.73     31.72 o 
   2 -13   4       32.72       21.54      5.09 o 
   3 -13   4      454.17      419.91     27.06 o 
   4 -13   4      162.06       78.72     11.72 o 
   5 -13   4      122.72      123.90     14.85 o 
   6 -13   4      110.41       91.99     13.81 o 
   7 -13   4      307.73      236.85     33.03 o 
   8 -13   4      110.10       81.69     22.11 o 
  -8 -12   4       47.31       43.08     14.66 o 
  -7 -12   4       24.39       29.64     12.49 o 
  -6 -12   4       69.60       82.66     14.86 o 
  -5 -12   4      254.43      228.80     21.81 o 
  -4 -12   4      256.12      289.30     34.42 o 
  -3 -12   4      126.71      122.88     14.71 o 
  -2 -12   4       70.52       64.63     15.80 o 
  -1 -12   4      511.29      548.52     25.75 o 
   0 -12   4      896.82      822.73     48.49 o 
   1 -12   4       52.69       35.97      5.40 o 
   2 -12   4      482.72      467.11     29.45 o 
   3 -12   4      124.80      130.07     13.46 o 
   4 -12   4      458.88      378.08     25.48 o 
   5 -12   4      586.74      489.63     31.68 o 
   6 -12   4       52.33       57.67     11.59 o 
   7 -12   4       23.99       18.31     14.46 o 
   8 -12   4       59.79       51.70     19.41 o 
  -8 -11   4      114.66      130.43     20.34 o 
  -7 -11   4       41.55       42.16     13.27 o 
  -6 -11   4       43.75       53.48     12.53 o 
  -5 -11   4      221.11      230.14     37.51 o 
  -4 -11   4      318.64      299.74     64.88 o 
  -3 -11   4      158.52      181.39     17.22 o 
  -2 -11   4     1746.32     1525.01     65.67 o 
  -1 -11   4      214.01      176.39     10.80 o 
   0 -11   4      178.98      180.48     27.58 o 
   1 -11   4       34.90       14.76      5.05 o 
   2 -11   4      168.59      132.60     16.64 o 
   3 -11   4      333.55      290.64     20.31 o 
   4 -11   4      273.28      296.03     25.67 o 
   5 -11   4      247.56      252.82     28.59 o 
   6 -11   4      330.37      162.59     22.89 o 
   7 -11   4      277.40      241.59     33.38 o 
   8 -11   4      177.73      168.62     29.23 o 
  -9 -10   4       94.72      103.50     24.59 o 
  -8 -10   4       85.56      100.58     31.25 o 
  -7 -10   4      148.75      132.51     19.06 o 
  -6 -10   4      754.04      686.77     44.70 o 
  -5 -10   4      897.70      887.69     53.94 o 
  -4 -10   4     1688.82     1508.06     84.58 o 
  -3 -10   4      158.48      117.50     20.31 o 
  -2 -10   4      672.77      582.44     37.84 o 
  -1 -10   4      247.92      213.08     12.23 o 
   0 -10   4      246.69      239.95     13.09 o 
   1 -10   4      593.50      524.91     24.64 o 
   2 -10   4      998.63      893.85     39.85 o 
   3 -10   4      929.80      666.81     38.24 o 
   4 -10   4      763.35      578.01     34.71 o 
   5 -10   4     1451.49     1119.82     74.60 o 
   6 -10   4       82.00       56.86     10.71 o 
   7 -10   4       75.88       85.11     20.06 o 
   8 -10   4      324.23      303.80     36.23 o 
  -9  -9   4      225.45      222.54     26.78 o 
  -8  -9   4      432.37      394.81     32.11 o 
  -7  -9   4       21.02       31.58     21.14 o 
  -6  -9   4       73.36       76.80     22.81 o 
  -5  -9   4     1270.83     1289.76     80.47 o 
  -4  -9   4      649.54      672.35     68.83 o 
  -3  -9   4     1270.57     1098.92     48.68 o 
  -2  -9   4     1196.65     1017.03     69.77 o 
  -1  -9   4      245.43      167.36     22.53 o 
   0  -9   4      421.64      369.67     28.61 o 
   1  -9   4      980.85      929.85     41.03 o 
   2  -9   4     1213.59     1176.73     51.23 o 
   3  -9   4      235.12      149.47     19.77 o 
   4  -9   4      677.47      513.80     31.27 o 
   5  -9   4      635.77      541.20     47.84 o 
   6  -9   4      314.21      256.56     20.55 o 
   7  -9   4      282.13      260.70     30.99 o 
   8  -9   4       39.98       26.37     15.26 o 
   9  -9   4      156.80      116.66     25.51 o 
  -9  -8   4       71.34       71.63     22.16 o 
  -8  -8   4       84.19      122.06     36.05 o 
  -7  -8   4      396.96      413.11     32.22 o 
  -6  -8   4      150.95      168.89     22.50 o 
  -5  -8   4      197.49      193.28     20.18 o 
  -4  -8   4      311.52      271.93     15.69 o 
  -3  -8   4      336.07      318.07     17.00 o 
  -2  -8   4     1015.42      948.08     42.08 o 
  -1  -8   4     3702.51     3437.02    143.99 o 
   0  -8   4     1650.52     1490.33     63.70 o 
   1  -8   4      908.41      824.41    108.13 o 
   2  -8   4      513.71      458.54     21.68 o 
   3  -8   4      500.77      415.16     28.02 o 
   4  -8   4      435.11      373.80     34.35 o 
   5  -8   4      185.08      173.88     28.89 o 
   6  -8   4      604.60      556.72     35.12 o 
   7  -8   4      129.65      126.56     23.41 o 
   8  -8   4      382.00      307.96     36.50 o 
   9  -8   4       99.17       85.19     23.49 o 
  -9  -7   4      166.76      172.42     24.03 o 
  -8  -7   4      140.98      183.30     50.48 o 
  -7  -7   4      318.07      327.57     27.90 o 
  -6  -7   4      719.72      734.97     52.27 o 
  -5  -7   4       99.34      118.32     23.20 o 
  -4  -7   4       23.33       14.88      7.04 o 
  -3  -7   4       92.92       77.16      7.56 o 
  -2  -7   4      125.32       92.03      7.77 o 
  -1  -7   4      624.54      586.17     47.00 o 
   0  -7   4      963.45      882.57     38.87 o 
   1  -7   4     2577.61     2438.17    102.28 o 
   2  -7   4      830.17      727.50     32.41 o 
   3  -7   4      116.13      100.47     16.06 o 
   4  -7   4      136.83      135.81     13.34 o 
   5  -7   4      448.67      412.47     26.76 o 
   6  -7   4      149.12      105.72     19.90 o 
   7  -7   4      210.12      172.81     26.81 o 
   8  -7   4      455.22      408.59     42.78 o 
   9  -7   4       52.02       68.45     21.06 o 
  -9  -6   4       11.06       41.51     26.04 o 
  -8  -6   4       21.83       43.81     15.51 o 
  -7  -6   4      101.93      161.05     46.45 o 
  -6  -6   4      215.29      166.92     27.45 o 
  -5  -6   4      751.59      825.90     43.18 o 
  -4  -6   4       74.66       70.83      7.94 o 
  -3  -6   4      606.93      580.15     32.01 o 
  -2  -6   4     1240.96     1192.13     73.18 o 
  -1  -6   4     2743.65     2419.70    102.12 o 
   0  -6   4       70.77       70.56     13.35 o 
   1  -6   4      900.71      768.75     33.95 o 
   2  -6   4      202.84      118.06     10.24 o 
   3  -6   4      261.31      225.92     15.89 o 
   4  -6   4       89.53       84.65     10.44 o 
   5  -6   4      538.83      594.24     35.66 o 
   6  -6   4      691.27      603.28     52.27 o 
   7  -6   4      644.33      605.36     54.49 o 
   8  -6   4       11.38       12.57     13.31 o 
   9  -6   4      109.19      123.14     26.02 o 
  -9  -5   4      130.38      129.41     21.18 o 
  -8  -5   4      304.65      270.67     27.95 o 
  -7  -5   4     1141.08     1029.34     62.83 o 
  -6  -5   4      449.05      432.60     23.82 o 
  -5  -5   4     1445.21     1345.47     60.18 o 
  -4  -5   4       16.09       19.05      5.42 o 
  -3  -5   4     1173.64     1046.54     46.55 o 
  -2  -5   4     3053.88     2897.93    121.93 o 
  -1  -5   4      278.92      195.39     16.59 o 
   0  -5   4      531.55      494.80     23.01 o 
   1  -5   4     1155.49     1016.69     44.12 o 
   2  -5   4      559.78      281.90     24.37 o 
   3  -5   4      474.49      465.96     27.36 o 
   4  -5   4       30.25       27.18      6.87 o 
   5  -5   4      576.00      531.13     71.67 o 
   6  -5   4      627.55      565.73     49.66 o 
   7  -5   4      126.33      129.67     23.02 o 
   8  -5   4      190.64      172.19     28.33 o 
   9  -5   4       17.42       -0.32     14.14 o 
  -9  -4   4      241.21      329.56     41.68 o 
  -8  -4   4       29.41       62.94     15.33 o 
  -7  -4   4      133.67      154.46     23.01 o 
  -6  -4   4      368.64      352.16     20.94 o 
  -5  -4   4      571.13      537.08     27.43 o 
  -4  -4   4       99.09      107.47     18.91 o 
  -3  -4   4      175.04      144.97     13.37 o 
  -2  -4   4     3068.91     2938.45    123.78 o 
  -1  -4   4      459.54      379.66     18.70 o 
   0  -4   4      617.15      566.48     25.95 o 
   1  -4   4     1154.24      999.91     43.18 o 
   2  -4   4     3745.13     3336.59    169.28 o 
   3  -4   4     2172.83     1937.11    100.25 o 
   4  -4   4      465.72      427.78     25.90 o 
   5  -4   4     1084.84      957.21     59.72 o 
   6  -4   4      245.51      227.02     26.58 o 
   7  -4   4      706.20      593.70     53.10 o 
   8  -4   4      380.25      304.35     35.04 o 
   9  -4   4      172.89      169.28     30.51 o 
  -9  -3   4      432.96      425.62     35.42 o 
  -8  -3   4      568.16      582.42     41.58 o 
  -7  -3   4      160.82      172.52     15.40 o 
  -6  -3   4      265.64      238.75     19.78 o 
  -5  -3   4      776.57      779.18     44.69 o 
  -4  -3   4      766.60      794.60     39.48 o 
  -3  -3   4     1404.51     1231.73     54.22 o 
  -2  -3   4      342.40      298.48     16.10 o 
  -1  -3   4      173.73      138.28     11.91 o 
   0  -3   4       45.89       39.94      4.98 o 
   1  -3   4      903.75      911.68     67.10 o 
   2  -3   4      719.95      730.57     39.64 o 
   3  -3   4      140.37       85.25     13.90 o 
   4  -3   4      539.58      542.12     31.43 o 
   5  -3   4      512.02      493.16     70.90 o 
   6  -3   4      178.18      152.51     22.95 o 
   7  -3   4       78.59       65.50     16.76 o 
   8  -3   4      188.39      190.94     29.99 o 
   9  -3   4      158.07      141.91     22.17 o 
  -9  -2   4      167.51      201.81     26.01 o 
  -8  -2   4      149.29      192.33     23.47 o 
  -7  -2   4      144.64      136.57     26.41 o 
  -6  -2   4      103.43      123.82     14.63 o 
  -5  -2   4     1238.02     1275.83     69.22 o 
  -4  -2   4      163.87      168.17     14.39 o 
  -3  -2   4     1126.90     1088.55     58.35 o 
  -2  -2   4       87.14       62.20      6.70 o 
  -1  -2   4     1056.37      975.40     42.93 o 
   0  -2   4      650.75      532.34     21.36 o 
   1  -2   4      289.81      188.37     13.27 o 
   2  -2   4      856.81      789.63     42.38 o 
   3  -2   4     1528.95     1307.24     68.61 o 
   4  -2   4       27.45       24.71     10.51 o 
   5  -2   4      313.78      327.62     32.70 o 
   6  -2   4       53.04       69.54     16.79 o 
   7  -2   4      345.43      392.96     39.39 o 
   8  -2   4      168.14      152.13     26.34 o 
   9  -2   4       97.29       83.12     16.52 o 
  -9  -1   4       31.55       42.45     28.77 o 
  -8  -1   4      319.56      291.62     25.59 o 
  -7  -1   4     1112.88     1123.92     64.15 o 
  -6  -1   4      119.76      170.11     20.02 o 
  -5  -1   4      242.65      230.04     14.48 o 
  -4  -1   4       68.74       57.17      6.62 o 
  -3  -1   4     1822.68     1745.32     75.13 o 
  -2  -1   4     1714.52     1654.82     85.91 o 
  -1  -1   4     2084.93     1704.09     72.76 o 
   0  -1   4      700.96      566.11     25.96 o 
   1  -1   4     1788.15     1520.70     64.90 o 
   2  -1   4      535.68      456.53     50.35 o 
   3  -1   4      231.27      195.32     32.40 o 
   4  -1   4       18.51       32.19      5.97 o 
   5  -1   4      139.43      156.84     22.30 o 
   6  -1   4      229.83      248.58     27.69 o 
   7  -1   4      358.52      337.11     35.79 o 
   8  -1   4       26.55       33.83     11.28 o 
   9  -1   4      171.13      179.91     22.57 o 
  -8   0   4      127.39      121.10     19.23 o 
  -6   0   4      759.90      774.79     40.37 o 
  -5   0   4       95.64       83.66      8.91 o 
  -4   0   4       89.39       71.39      7.52 o 
  -3   0   4      110.89       65.25      7.57 o 
  -2   0   4      215.62      210.68     19.17 o 
  -1   0   4     1952.10     1477.08     63.59 o 
   0   0   4       71.21       78.55      6.48 o 
   1   0   4     4057.50     3635.79    153.11 o 
   2   0   4      194.70      183.85     11.69 o 
   3   0   4     1498.55     1456.91     75.09 o 
   4   0   4      437.00      420.48     24.70 o 
   5   0   4      391.11      351.14     33.30 o 
   6   0   4       69.01       40.84     13.61 o 
   7   0   4      664.91      605.00     39.84 o 
   8   0   4      232.64      189.91     22.20 o 
   9   0   4        4.20       -2.26      9.52 o 
  -8   1   4      321.65      281.26     31.58 o 
  -7   1   4     1118.29     1129.70     86.87 o 
  -6   1   4      121.20      175.89     21.25 o 
  -5   1   4      241.94      251.28     27.41 o 
  -4   1   4       67.75       59.05      7.19 o 
  -3   1   4     1856.86     1824.30    102.78 o 
  -2   1   4     1715.16     1662.97     71.45 o 
  -1   1   4     2083.76     1805.10     93.44 o 
   0   1   4      703.97      619.20     34.13 o 
   1   1   4     1797.73     1492.92     64.28 o 
   2   1   4      532.37      488.59     25.73 o 
   3   1   4      225.95      192.45     16.67 o 
   4   1   4       19.51       13.43      5.67 o 
   5   1   4      140.35      177.91     16.78 o 
   6   1   4      227.49      258.70     22.44 o 
   7   1   4      363.69      374.30     28.50 o 
   8   1   4       26.37       16.67     16.85 o 
   9   1   4      177.03      167.48     21.77 o 
  -9   2   4      164.97      181.46     29.56 o 
  -8   2   4      147.97      123.86     22.64 o 
  -7   2   4      143.36      132.39     21.93 o 
  -6   2   4      104.41      109.66     19.36 o 
  -5   2   4     1242.66     1274.43     57.48 o 
  -4   2   4      163.50      179.52     14.49 o 
  -3   2   4     1129.34     1088.30     58.24 o 
  -2   2   4       87.88      112.44     12.22 o 
  -1   2   4     1032.26      991.93     52.57 o 
   0   2   4      647.92      535.47     29.98 o 
   1   2   4      282.35      195.48     12.07 o 
   2   2   4      855.22      799.84     36.81 o 
   3   2   4     1495.58     1363.25     60.96 o 
   4   2   4       28.66       18.38      6.01 o 
   5   2   4      326.12      314.01     26.99 o 
   6   2   4       51.11       53.77     13.41 o 
   7   2   4      341.73      329.72     40.78 o 
   8   2   4      169.69      152.76     18.91 o 
   9   2   4      103.01      101.13     17.31 o 
  -9   3   4      423.21      432.51     44.41 o 
  -8   3   4      561.07      578.27     52.09 o 
  -7   3   4      149.62      152.82     23.80 o 
  -6   3   4      266.25      245.60     19.27 o 
  -5   3   4      766.89      721.22     38.83 o 
  -4   3   4      763.01      832.98     37.55 o 
  -3   3   4     1433.05     1310.50     69.71 o 
  -2   3   4      343.10      309.98     26.29 o 
  -1   3   4      165.45      112.35     14.34 o 
   0   3   4       44.54       36.92      5.55 o 
   1   3   4      908.92      915.68     50.33 o 
   2   3   4      713.23      675.02     36.16 o 
   3   3   4      137.88       71.84     10.41 o 
   4   3   4      545.49      596.19     42.22 o 
   5   3   4      512.98      549.24     29.08 o 
   6   3   4      177.32      203.88     22.55 o 
   7   3   4       82.84       77.15     11.35 o 
   8   3   4      185.20      168.13     20.14 o 
   9   3   4      164.06      188.38     22.83 o 
  -9   4   4      236.60      176.50     29.29 o 
  -8   4   4       29.26       26.36     14.71 o 
  -7   4   4      131.51      112.81     20.46 o 
  -6   4   4      368.61      374.95     59.33 o 
  -5   4   4      576.07      563.20     27.47 o 
  -4   4   4       97.88       96.29     10.35 o 
  -2   4   4     3082.29     3427.99    226.42 o 
  -1   4   4      470.95      475.66     85.21 o 
   0   4   4      627.85      565.17     26.04 o 
   1   4   4     1167.08     1017.48     73.97 o 
   2   4   4     3750.37     3869.15    171.36 o 
   3   4   4     2159.02     2106.45     92.16 o 
   4   4   4      465.99      480.72     48.80 o 
   5   4   4     1078.29     1080.65     50.89 o 
   6   4   4      242.66      192.01     26.37 o 
   7   4   4      711.91      666.73     35.69 o 
   8   4   4      388.11      380.90     24.75 o 
   9   4   4      174.14      160.91     21.37 o 
  -9   5   4      124.78      122.48     25.28 o 
  -8   5   4      295.42      299.81     34.19 o 
  -7   5   4     1141.27      918.12     54.04 o 
  -6   5   4      456.25      433.82     28.93 o 
  -5   5   4     1452.81     1342.43    138.92 o 
  -4   5   4       16.12       20.42      4.58 o 
  -3   5   4     1161.59     1104.75     59.64 o 
  -2   5   4     3049.24     3016.51    182.32 o 
   0   5   4      523.04      516.91     24.03 o 
   1   5   4     1140.13     1071.98     47.65 o 
   2   5   4      553.68      529.44     71.60 o 
   3   5   4      480.25      464.47     23.72 o 
   4   5   4       29.29       24.19      6.71 o 
   5   5   4      578.71      549.18     32.65 o 
   6   5   4      629.40      609.31     32.38 o 
   7   5   4      123.79       98.61     22.07 o 
   8   5   4      194.56      204.20     19.01 o 
   9   5   4       16.33       21.49     11.36 o 
  -9   6   4       10.79       11.59     14.98 o 
  -8   6   4       21.86       32.81     15.46 o 
  -7   6   4      103.13      117.02     21.68 o 
  -6   6   4      215.11      266.51     28.52 o 
  -5   6   4      751.11      719.94     42.31 o 
  -4   6   4       72.96       72.73      7.11 o 
  -3   6   4      603.19      556.19     32.20 o 
  -2   6   4     1235.53      442.72     37.65 o 
  -1   6   4     2762.87     2503.07    106.72 o 
   0   6   4       68.80       85.63      8.65 o 
   1   6   4      916.57      804.00     36.52 o 
   2   6   4      206.32      161.32     15.93 o 
   3   6   4      271.68      249.05     15.09 o 
   4   6   4       93.40       95.60     10.57 o 
   5   6   4      531.97      518.29     27.95 o 
   6   6   4      686.83      748.83     39.82 o 
   7   6   4      643.55      594.26     32.78 o 
   8   6   4       11.73       20.16      8.75 o 
   9   6   4      111.82      137.03     16.16 o 
  -9   7   4      169.88      163.29     29.24 o 
  -8   7   4      142.29      136.22     24.65 o 
  -7   7   4      334.00      315.38     24.43 o 
  -6   7   4      712.19      625.29     38.69 o 
  -5   7   4       97.86       93.22     16.89 o 
  -4   7   4       23.03       24.10      5.22 o 
  -3   7   4       95.77       72.09      7.17 o 
  -2   7   4      118.72      125.12     36.26 o 
  -1   7   4      638.51      640.98     35.36 o 
   0   7   4      956.38     1110.94     63.43 o 
   1   7   4     2575.04     2498.63    107.12 o 
   2   7   4      837.36      788.42     36.77 o 
   3   7   4      117.98      119.64     10.81 o 
   4   7   4      135.37      150.09     12.86 o 
   5   7   4      450.69      483.24     42.46 o 
   6   7   4      150.01      125.35     31.50 o 
   7   7   4      207.76      213.52     18.47 o 
   8   7   4      462.58      453.05     27.87 o 
   9   7   4       51.84       45.06     11.30 o 
  -9   8   4       71.50       49.56     17.88 o 
  -8   8   4       83.53       56.39     18.36 o 
  -7   8   4      400.57      375.34     28.00 o 
  -6   8   4      149.88      144.23     16.34 o 
  -5   8   4      196.28      228.94     19.87 o 
  -4   8   4      316.23      313.42     21.35 o 
  -3   8   4      333.04      331.23     34.99 o 
  -2   8   4      999.30     1060.46     46.98 o 
  -1   8   4     3674.17     3550.70    151.09 o 
   0   8   4     1660.48     1712.51     74.40 o 
   1   8   4      885.18      981.30     44.33 o 
   2   8   4      504.77      506.58     37.06 o 
   3   8   4      486.86      378.39     20.73 o 
   4   8   4      433.51      412.33     22.88 o 
   5   8   4      196.39      192.26     15.46 o 
   6   8   4      615.29      597.08     31.92 o 
   7   8   4      121.94      113.44     13.33 o 
   8   8   4      374.41      400.19     26.26 o 
   9   8   4       94.84       84.57     17.37 o 
  -9   9   4      228.36      193.87     32.24 o 
  -8   9   4      442.87      398.16     42.09 o 
  -7   9   4       20.15       23.99      9.95 o 
  -6   9   4       70.54       60.21     12.67 o 
  -5   9   4     1248.58     1255.12     70.15 o 
  -4   9   4      655.56      717.95     60.58 o 
  -3   9   4     1289.00     1084.97     48.32 o 
  -2   9   4     1220.27     1147.47     50.55 o 
  -1   9   4      245.26      309.27     45.19 o 
   0   9   4      417.84      450.96     22.13 o 
   1   9   4      988.89     1024.29     46.48 o 
   2   9   4     1224.10     1281.24     57.50 o 
   3   9   4      230.70      187.66     31.59 o 
   4   9   4      677.05      674.95     54.27 o 
   5   9   4      632.30      648.34     36.61 o 
   6   9   4      309.57      289.22     20.35 o 
   7   9   4      279.24      290.20     20.30 o 
   8   9   4       37.81       43.12      9.77 o 
   9   9   4      159.75      154.56     22.44 o 
  -9  10   4       93.69       61.08     21.18 o 
  -8  10   4       87.08       75.92     20.22 o 
  -7  10   4      149.36      127.49     32.10 o 
  -6  10   4      753.64      725.67     44.84 o 
  -5  10   4      897.96      931.22     63.01 o 
  -4  10   4     1696.93     1612.11     87.46 o 
  -3  10   4      162.50      174.09     16.76 o 
  -2  10   4      670.88      635.82     29.88 o 
  -1  10   4      249.55      229.66     13.36 o 
   0  10   4      253.32      272.29     15.12 o 
   1  10   4      604.69      554.01     26.97 o 
   2  10   4      973.23      887.13     41.41 o 
   3  10   4      923.80      842.57     40.05 o 
   4  10   4      751.29      740.24     40.40 o 
   5  10   4     1461.74     1355.95     62.83 o 
   6  10   4       88.00       79.26     13.24 o 
   7  10   4       81.19       76.21     11.50 o 
   8  10   4      321.78      344.03     23.26 o 
  -8  11   4      117.83       79.25     21.58 o 
  -7  11   4       42.24       18.84      9.62 o 
  -6  11   4       48.69       42.42     10.70 o 
  -5  11   4      225.62      252.15     20.48 o 
  -4  11   4      313.45      297.43     52.78 o 
  -3  11   4      158.31      164.25     11.59 o 
  -2  11   4     1787.98     1686.40     73.69 o 
  -1  11   4      208.41      211.04     12.76 o 
   0  11   4      187.07      221.08     28.42 o 
   1  11   4       34.56       22.08      6.68 o 
   2  11   4      169.26      103.19     11.76 o 
   3  11   4      337.79      363.55     20.63 o 
   4  11   4      272.03      234.95     16.16 o 
   5  11   4      244.36      266.08     17.99 o 
   6  11   4      325.50      310.79     20.29 o 
   7  11   4      274.75      229.35     18.91 o 
   8  11   4      175.11      158.70     22.02 o 
  -8  12   4       46.57       53.40     18.85 o 
  -7  12   4       23.91       31.10     11.13 o 
  -6  12   4       70.01       88.75     32.92 o 
  -5  12   4      253.73      275.78     42.40 o 
  -4  12   4      258.49      265.04     21.04 o 
  -3  12   4      124.55      144.73     25.44 o 
  -2  12   4       66.69       47.55      7.41 o 
  -1  12   4      521.63      576.70     28.01 o 
   0  12   4      870.98      834.52     63.26 o 
   2  12   4      466.19      467.04     26.51 o 
   3  12   4      130.34      104.21     12.91 o 
   4  12   4      452.27      478.34     48.65 o 
   5  12   4      575.40      500.62     27.46 o 
   6  12   4       50.38       52.38     11.43 o 
   7  12   4       25.99       37.37      9.82 o 
   8  12   4       59.48       79.36     16.27 o 
  -8  13   4      185.08      173.66     21.54 o 
  -7  13   4      169.04      155.74     35.67 o 
  -6  13   4      939.14      813.15     50.03 o 
  -5  13   4      739.64      688.23     42.92 o 
  -4  13   4     2247.13     2116.07    124.44 o 
  -3  13   4     1232.67     1238.44     56.31 o 
  -2  13   4      347.99      343.02     18.73 o 
   0  13   4      847.26      900.00     48.78 o 
   1  13   4      745.48      763.30     36.14 o 
   2  13   4       35.61       23.55      6.04 o 
   3  13   4      459.55      479.99     25.66 o 
   5  13   4      120.67      112.67     15.35 o 
   6  13   4      112.98      102.65     22.21 o 
   7  13   4      311.89      271.87     28.77 o 
   8  13   4      113.43       96.91     29.05 o 
  -8  14   4       47.26       85.40     19.54 o 
  -7  14   4      443.17      375.49     29.35 o 
  -6  14   4      179.82      164.46     35.05 o 
  -5  14   4       62.39       70.99     12.16 o 
  -4  14   4      473.02      475.05     31.65 o 
  -3  14   4     1546.72     1495.72     67.18 o 
  -1  14   4      216.53      215.19     23.08 o 
   0  14   4     2005.79     1948.27     85.30 o 
   1  14   4      143.40      170.98     12.99 o 
   2  14   4     1377.13     1313.53     59.90 o 
   3  14   4     1767.30     1587.05     71.77 o 
   4  14   4     2308.61     2097.21     93.40 o 
   5  14   4      262.21      268.77     18.15 o 
   6  14   4      645.06      564.00     31.04 o 
   7  14   4      208.21      185.51     23.04 o 
   8  14   4      143.38      138.39     20.98 o 
  -8  15   4      367.57      343.87     29.74 o 
  -7  15   4      105.26       78.27     14.69 o 
  -6  15   4       17.11       18.69     10.08 o 
  -5  15   4      154.36      153.71     19.48 o 
  -4  15   4      778.72      795.22     47.92 o 
  -3  15   4      432.76      351.48     23.83 o 
  -2  15   4      950.47      940.91     43.87 o 
  -1  15   4      122.28      131.24     11.11 o 
   0  15   4     1125.71     1179.19     53.77 o 
   1  15   4      217.05      258.27     16.32 o 
   2  15   4       76.94       59.46     10.36 o 
   3  15   4      185.17      176.06     24.12 o 
   4  15   4      374.49      371.40     22.09 o 
   5  15   4      275.09      249.95     30.63 o 
   6  15   4       93.95       62.89     13.68 o 
   7  15   4      140.52      130.56     19.37 o 
   8  15   4      179.03      165.77     23.23 o 
  -8  16   4       49.81       36.38     16.50 o 
  -7  16   4       18.97       22.93     11.50 o 
  -6  16   4        1.83       -4.91     11.24 o 
  -5  16   4      142.13      107.70     15.15 o 
  -4  16   4      722.94      621.80     58.77 o 
  -3  16   4      802.21      809.87     65.30 o 
  -2  16   4       47.57       46.17      7.30 o 
  -1  16   4      364.42      392.97     21.53 o 
   0  16   4     1476.92     1407.31     63.52 o 
   1  16   4      244.58      233.63     15.65 o 
   2  16   4      352.17      340.47     20.20 o 
   3  16   4      642.70      666.61     44.97 o 
   4  16   4      545.62      414.33     44.45 o 
   5  16   4      103.59       62.53     16.27 o 
   6  16   4       17.54       26.42     11.29 o 
   7  16   4      144.86      131.70     19.72 o 
   8  16   4      226.09      193.54     24.93 o 
  -7  17   4       66.85       58.87     22.53 o 
  -6  17   4      509.63      487.07     35.09 o 
  -5  17   4      169.16      159.48     19.11 o 
  -4  17   4      545.31      402.19     38.82 o 
  -3  17   4      793.73      798.35     39.07 o 
  -2  17   4      112.56      122.00     11.69 o 
  -1  17   4      507.77      475.29     26.54 o 
   0  17   4     1030.53     1014.54     47.53 o 
   1  17   4       75.09       72.70     17.24 o 
   2  17   4      206.89      259.77     17.31 o 
   3  17   4      419.49      458.77     37.46 o 
   4  17   4       88.84       46.18     17.58 o 
   5  17   4      225.55      184.90     21.68 o 
   6  17   4      139.49      153.33     20.74 o 
   7  17   4      530.74      463.03     36.85 o 
  -7  18   4      171.83      141.87     19.78 o 
  -6  18   4       66.58       46.69     12.46 o 
  -5  18   4      202.23      197.41     21.56 o 
  -4  18   4      450.74      453.01     31.59 o 
  -3  18   4      467.33      428.75     46.93 o 
  -2  18   4      600.86      565.89     29.35 o 
  -1  18   4      477.53      491.75     26.19 o 
   0  18   4      957.55      935.83     44.72 o 
   1  18   4      589.98      637.87     39.51 o 
   2  18   4      297.51      309.35     19.35 o 
   3  18   4      705.42      674.24     44.49 o 
   4  18   4      278.82      271.23     18.29 o 
   5  18   4       28.75       32.23     21.34 o 
   6  18   4      548.40      529.41     39.71 o 
   7  18   4      171.66      149.85     21.32 o 
  -7  19   4      164.75      156.20     21.03 o 
  -6  19   4      389.47      322.18     27.64 o 
  -5  19   4       77.38       78.98     14.34 o 
  -4  19   4      201.09      197.37     20.80 o 
  -3  19   4      232.64      236.82     22.04 o 
  -2  19   4      507.47      525.12     28.01 o 
  -1  19   4      401.43      404.94     25.37 o 
   0  19   4     1368.13     1262.61     93.76 o 
   1  19   4      754.85      777.00     41.16 o 
   2  19   4      307.68      339.89     49.39 o 
   3  19   4       75.20       80.47     13.73 o 
   4  19   4      221.15      185.36     21.24 o 
   5  19   4       22.80        8.86     16.57 o 
   6  19   4      341.95      352.71     30.62 o 
   7  19   4       76.02       76.45     16.42 o 
  -7  20   4        9.19       12.44     11.10 o 
  -6  20   4      150.50      154.50     20.30 o 
  -5  20   4       28.33       28.76     10.70 o 
  -4  20   4       34.50       31.98     10.08 o 
  -3  20   4       58.15       60.80     12.02 o 
  -2  20   4      653.91      657.73     33.79 o 
  -1  20   4      370.92      376.18     22.33 o 
   0  20   4      687.08      755.68     37.55 o 
   1  20   4       97.25      103.38     11.52 o 
   2  20   4      681.86      637.30     33.01 o 
   3  20   4      438.41      392.14     23.40 o 
   4  20   4      131.62      105.85     16.73 o 
   5  20   4       65.12       68.11     17.16 o 
   6  20   4      463.34      430.04     35.12 o 
   7  20   4       98.46       92.03     18.05 o 
  -6  21   4      295.34      284.97     28.77 o 
  -5  21   4      161.55      141.41     19.18 o 
  -4  21   4      278.83      300.29     25.32 o 
  -3  21   4       49.92       48.55     11.58 o 
  -2  21   4      526.37      529.98     28.85 o 
  -1  21   4      161.02      167.91     15.18 o 
   0  21   4      667.82      690.46     46.73 o 
   1  21   4      256.22      245.98     17.33 o 
   2  21   4       97.66       98.17     12.45 o 
   3  21   4       59.55       52.26     12.10 o 
   4  21   4      133.15      119.25     22.66 o 
   5  21   4       45.10       44.19     12.76 o 
   6  21   4       53.25       52.78     14.17 o 
  -6  22   4       20.45       21.30     11.50 o 
  -5  22   4       27.91       27.99     11.03 o 
  -4  22   4       96.08       73.27     14.22 o 
  -3  22   4      115.34       97.77     15.19 o 
  -2  22   4       68.05       76.02     13.02 o 
  -1  22   4        6.38       27.12      7.67 o 
   0  22   4       51.29       73.66     10.43 o 
   1  22   4       50.39       44.29      8.99 o 
   2  22   4      716.77      644.86     46.83 o 
   3  22   4      453.67      429.94     49.55 o 
   4  22   4      557.82      515.54     38.26 o 
   5  22   4      323.97      284.76     27.77 o 
   6  22   4      111.57       87.12     17.23 o 
  -6  23   4       95.52      110.57     18.88 o 
  -5  23   4       56.19       36.08     22.89 o 
  -4  23   4      491.31      490.61     35.68 o 
  -3  23   4      554.38      517.73     36.11 o 
  -2  23   4      270.55      258.75     23.77 o 
  -1  23   4      904.23      869.01     43.64 o 
   0  23   4      214.82      209.94     17.62 o 
   1  23   4       76.03       61.80     12.10 o 
   2  23   4       23.94       20.60     11.01 o 
   3  23   4       69.02       80.55     20.56 o 
   4  23   4       48.19       43.12     12.43 o 
   5  23   4       79.01       97.05     17.82 o 
   6  23   4       30.01       24.69     12.30 o 
  -5  24   4       19.23       16.82     11.18 o 
  -4  24   4       10.66       12.70      9.86 o 
  -3  24   4       41.89       27.08     10.86 o 
  -2  24   4      325.34      311.89     25.68 o 
  -1  24   4      151.59      148.04     15.24 o 
   0  24   4      560.25      586.20     32.18 o 
   1  24   4      175.72      166.35     19.42 o 
   2  24   4      143.82      128.05     18.39 o 
   3  24   4      575.10      513.65     38.47 o 
   4  24   4      158.25      153.49     47.21 o 
   5  24   4       23.32       26.24     12.11 o 
  -5  25   4      291.19      298.99     30.44 o 
  -4  25   4       50.82       35.95     12.55 o 
  -3  25   4      158.20      188.97     22.02 o 
  -2  25   4       59.58       47.47     12.19 o 
  -1  25   4       83.77       75.49     11.83 o 
   0  25   4      358.17      396.68     27.22 o 
   1  25   4       38.19       27.03     11.08 o 
   2  25   4      331.02      290.91     38.89 o 
   3  25   4       40.22       51.00     13.95 o 
   4  25   4       36.06       38.24     13.38 o 
   5  25   4       68.64       62.14     18.74 o 
  -4  26   4       38.42       32.35     12.16 o 
  -3  26   4      100.82      111.82     17.97 o 
  -2  26   4      158.04      152.27     19.73 o 
  -1  26   4      190.40      179.74     17.60 o 
   0  26   4      245.94      279.02     24.13 o 
   1  26   4      113.74      114.77     18.01 o 
   2  26   4      243.83      233.43     25.91 o 
   3  26   4      408.33      345.27     50.35 o 
   4  26   4       50.97       53.37     14.72 o 
  -4  27   4       26.44       14.05     13.51 o 
  -3  27   4       87.45       78.52     15.89 o 
  -2  27   4      208.78      208.72     23.98 o 
  -1  27   4      217.55      238.43     30.77 o 
   0  27   4       22.33       24.22     11.73 o 
   1  27   4       58.09       64.89     15.22 o 
   2  27   4       61.37       81.43     16.01 o 
   3  27   4       70.74       69.77     15.89 o 
   4  27   4        4.51        8.19     11.00 o 
  -3  28   4       39.14       28.94     12.19 o 
  -2  28   4       41.74       40.90     12.86 o 
  -1  28   4      138.25       93.97     24.57 o 
   0  28   4       35.50       32.73     12.51 o 
   1  28   4      134.97      108.81     26.59 o 
   2  28   4       93.25       85.48     17.42 o 
   3  28   4      219.62      231.40     37.88 o 
  -2  29   4       40.10       31.39     12.85 o 
  -1  29   4      138.83      126.27     28.98 o 
   0  29   4       56.85       48.34     14.55 o 
   1  29   4      179.73      178.42     30.98 o 
   2  29   4       24.27       14.88     11.93 o 
   0  30   4       16.31       12.19     11.85 o 
   0 -29   5        2.15       17.43     15.13 o 
  -2 -28   5       26.31       45.66     21.46 o 
  -1 -28   5      127.28      144.26     22.44 o 
   0 -28   5       11.41       14.51     14.11 o 
   1 -28   5       67.95       95.44     23.90 o 
   2 -28   5       24.17       44.71     18.64 o 
  -3 -27   5       32.20       44.66     16.27 o 
  -2 -27   5      339.77      359.17     30.11 o 
  -1 -27   5       87.06       86.43     16.46 o 
   0 -27   5       33.35       39.08     19.81 o 
   1 -27   5       21.08       15.94     14.52 o 
   2 -27   5      213.23      225.80     35.39 o 
   3 -27   5      120.22      123.81     27.49 o 
  -4 -26   5      352.71      285.44     27.93 o 
  -3 -26   5      162.73      150.02     20.65 o 
  -2 -26   5      138.07      153.96     20.32 o 
  -1 -26   5      107.34      123.55     18.51 o 
   0 -26   5      130.48      179.57     42.88 o 
   1 -26   5      175.64      144.95     27.13 o 
   2 -26   5       13.86       26.48     15.43 o 
   3 -26   5       86.93       94.31     23.32 o 
   4 -26   5      280.54      258.57     38.91 o 
  -4 -25   5      142.26      134.82     19.83 o 
  -3 -25   5       71.69       74.31     15.49 o 
  -2 -25   5        2.80       13.17     10.76 o 
  -1 -25   5      169.65      166.34     21.59 o 
   0 -25   5      405.62      476.10     34.27 o 
   1 -25   5       22.11       31.78     15.49 o 
   2 -25   5        2.05       16.39     13.40 o 
   3 -25   5       76.50       86.69     22.22 o 
   4 -25   5      396.48      383.27     43.94 o 
  -5 -24   5       38.33       15.89     12.40 o 
  -4 -24   5      264.26      289.10     40.70 o 
  -3 -24   5       71.98       88.75     23.50 o 
  -2 -24   5      147.53      165.56     20.30 o 
  -1 -24   5      507.25      513.13     36.19 o 
   0 -24   5     1760.89     1738.94    102.10 o 
   1 -24   5      594.90      595.41     56.95 o 
   2 -24   5       54.67      119.06     24.81 o 
   3 -24   5       74.07       66.09     19.82 o 
   4 -24   5      227.59      256.16     37.32 o 
   5 -24   5       64.42       61.84     14.30 o 
  -5 -23   5      107.13      119.24     19.42 o 
  -4 -23   5      162.83      174.13     24.27 o 
  -3 -23   5      271.44      285.44     27.75 o 
  -2 -23   5      196.98      234.24     23.88 o 
  -1 -23   5       54.41       56.89     12.85 o 
   0 -23   5      300.34      263.35     23.06 o 
   1 -23   5       60.05       28.67     14.48 o 
   2 -23   5      108.45      163.17     27.76 o 
   3 -23   5       22.66       53.82     17.79 o 
   4 -23   5      128.40      146.34     22.43 o 
   5 -23   5      121.11      117.71     17.43 o 
  -6 -22   5       72.92       80.39     17.06 o 
  -5 -22   5       61.66       67.30     15.27 o 
  -4 -22   5      506.14      499.96     36.33 o 
  -3 -22   5       97.00      140.71     35.87 o 
  -2 -22   5      200.61      221.27     23.07 o 
  -1 -22   5       41.46       46.31     12.07 o 
   0 -22   5      235.95      265.58     43.36 o 
   1 -22   5       68.66       53.42     11.77 o 
   2 -22   5      567.33      509.28     50.23 o 
   3 -22   5      211.41      205.94     31.01 o 
   4 -22   5      293.66      287.33     24.74 o 
   5 -22   5        5.12        8.71     10.30 o 
   6 -22   5       16.44       18.61     11.73 o 
  -6 -21   5      282.71      272.01     65.07 o 
  -5 -21   5       81.92      103.84     17.55 o 
  -4 -21   5        8.37       18.05     11.06 o 
  -3 -21   5       32.78       39.00     11.62 o 
  -2 -21   5       68.80       79.77     14.01 o 
  -1 -21   5      554.08      565.59     37.58 o 
   0 -21   5      111.96      109.12     14.86 o 
   1 -21   5     1097.21     1010.34     59.62 o 
   2 -21   5      108.84       91.51     20.60 o 
   3 -21   5       71.60       68.06     13.18 o 
   4 -21   5       87.91       81.55     14.04 o 
   5 -21   5      119.61      135.08     17.85 o 
   6 -21   5      202.43      197.88     22.33 o 
  -6 -20   5      273.71      273.19     27.97 o 
  -5 -20   5      182.53      190.90     41.89 o 
  -4 -20   5       71.39       69.41     14.39 o 
  -3 -20   5      254.97      253.81     61.07 o 
  -2 -20   5      292.63      289.97     35.41 o 
  -1 -20   5      119.15      154.84     29.90 o 
   0 -20   5       18.09       36.94     15.78 o 
   1 -20   5      303.10      277.99     22.06 o 
   2 -20   5      281.09      368.41     25.62 o 
   3 -20   5       99.89       69.28     12.30 o 
   4 -20   5      109.12       75.77     13.31 o 
   5 -20   5       25.50       49.71     12.56 o 
   6 -20   5       21.60       62.22     14.12 o 
  -7 -19   5       75.29       70.78     16.60 o 
  -6 -19   5      274.21      262.92     26.89 o 
  -5 -19   5      143.61      152.78     28.87 o 
  -4 -19   5      333.32      334.25     39.85 o 
  -3 -19   5       29.65       22.55     10.71 o 
  -2 -19   5       17.16        8.39      8.62 o 
  -1 -19   5      376.98      352.40     26.13 o 
   0 -19   5       64.23       79.69     26.80 o 
   1 -19   5      197.64      217.99     19.66 o 
   2 -19   5      146.77      125.50     27.78 o 
   3 -19   5       40.33       22.49      8.84 o 
   4 -19   5      356.08      335.03     25.34 o 
   5 -19   5      141.39      126.66     17.30 o 
   6 -19   5      425.98      411.66     30.94 o 
   7 -19   5      107.96      117.60     26.77 o 
  -7 -18   5       70.54       62.19     15.98 o 
  -6 -18   5      376.73      350.73     29.60 o 
  -5 -18   5      149.73      150.84     19.94 o 
  -4 -18   5       52.74       95.30     40.78 o 
  -3 -18   5       82.53       90.39     14.68 o 
  -2 -18   5      192.75      203.82     19.49 o 
  -1 -18   5      128.92      104.99     24.81 o 
   0 -18   5      177.15      177.06     33.02 o 
   1 -18   5      113.86      111.50     13.91 o 
   2 -18   5      170.23      178.08     16.46 o 
   3 -18   5       48.45       58.62     11.16 o 
   4 -18   5       68.50      106.23     14.83 o 
   5 -18   5       11.87        8.09     12.52 o 
   6 -18   5      165.86      187.55     22.46 o 
   7 -18   5       44.10       44.49     19.76 o 
  -7 -17   5        3.77       14.58     14.33 o 
  -6 -17   5       63.00       53.88     14.35 o 
  -5 -17   5       37.75       36.68     27.11 o 
  -4 -17   5      208.69      242.52     30.45 o 
  -3 -17   5       43.84       44.05     11.38 o 
  -2 -17   5      419.28      516.21     56.47 o 
  -1 -17   5       42.13       35.94      9.78 o 
   0 -17   5      115.23       83.82     12.51 o 
   1 -17   5        7.22        8.39      5.59 o 
   2 -17   5     1112.59     1200.22     65.85 o 
   3 -17   5      415.68      359.65     25.04 o 
   4 -17   5      554.02      612.43     38.46 o 
   5 -17   5       96.75      130.93     16.91 o 
   6 -17   5      170.96      151.31     18.84 o 
   7 -17   5       49.70       34.76     18.28 o 
  -7 -16   5       79.36      100.63     39.53 o 
  -6 -16   5       97.09      102.95     28.61 o 
  -5 -16   5        9.21       17.65     10.78 o 
  -4 -16   5     1230.21     1162.55     68.54 o 
  -3 -16   5      547.78      536.66     35.95 o 
  -2 -16   5     1272.95     1249.45     82.75 o 
  -1 -16   5      568.85      532.39     34.31 o 
   0 -16   5       78.89       73.71     11.75 o 
   1 -16   5      521.66      507.78     25.42 o 
   2 -16   5      378.23      361.78     24.57 o 
   3 -16   5      986.53      982.57     55.40 o 
   4 -16   5      297.10      323.88     24.12 o 
   5 -16   5      125.32      112.42     15.51 o 
   6 -16   5      149.70      187.70     23.19 o 
   7 -16   5       47.62       65.90     20.98 o 
  -7 -15   5        8.27       19.07     12.37 o 
  -6 -15   5       55.95       87.67     30.70 o 
  -5 -15   5      152.56      199.71     66.61 o 
  -4 -15   5      433.94      411.92     49.69 o 
  -3 -15   5      755.43      749.63     92.95 o 
  -2 -15   5       62.05       79.17     12.76 o 
  -1 -15   5      120.30      140.65     41.02 o 
   0 -15   5      258.98      212.63     13.54 o 
   1 -15   5        8.75       33.70     10.58 o 
   2 -15   5       41.53       33.56      8.46 o 
   3 -15   5      349.34      298.16     34.22 o 
   4 -15   5      109.94      135.56     15.93 o 
   5 -15   5      198.22      234.11     21.89 o 
   6 -15   5      367.13      363.15     27.63 o 
   7 -15   5       42.29       75.45     20.81 o 
  -8 -14   5      128.71      153.86     23.07 o 
  -7 -14   5        2.67        0.38     11.14 o 
  -6 -14   5      280.08      280.94     39.76 o 
  -5 -14   5      188.82      194.75     60.27 o 
  -4 -14   5      125.59      129.63     29.78 o 
  -3 -14   5       72.20       76.84     31.27 o 
  -2 -14   5      863.94      885.11    115.38 o 
  -1 -14   5      101.55      145.36     33.40 o 
   0 -14   5      986.93     1000.13     70.48 o 
   1 -14   5      167.55      189.02     35.40 o 
   2 -14   5      605.62      727.65     42.00 o 
   3 -14   5       89.55      108.08     13.21 o 
   4 -14   5      176.40      144.44     16.12 o 
   5 -14   5      378.92      360.83     26.37 o 
   6 -14   5       42.86       64.38     12.86 o 
   7 -14   5       35.09       20.01     16.74 o 
   8 -14   5       40.75       36.44     18.67 o 
  -8 -13   5      140.61      201.38     25.65 o 
  -7 -13   5      365.55      333.40     30.39 o 
  -6 -13   5      207.35      241.58     25.52 o 
  -5 -13   5       19.08       13.75     10.02 o 
  -4 -13   5      295.14      296.86     24.58 o 
  -3 -13   5      647.39      714.72     77.98 o 
  -2 -13   5      565.44      525.63     34.21 o 
  -1 -13   5      129.88      167.64     11.69 o 
   0 -13   5      236.87      206.98     13.16 o 
   1 -13   5      432.05      415.15     21.16 o 
   2 -13   5      171.17      158.31     11.54 o 
   3 -13   5     1043.74     1135.90     66.49 o 
   4 -13   5      174.57      160.71     16.72 o 
   5 -13   5       58.38       63.00     11.79 o 
   6 -13   5      295.44      311.56     34.47 o 
   7 -13   5      353.62      360.80     40.46 o 
   8 -13   5      117.15      134.63     27.97 o 
  -8 -12   5      105.00       84.39     18.37 o 
  -7 -12   5       71.61       78.33     16.35 o 
  -6 -12   5      911.77      874.02    108.82 o 
  -5 -12   5       94.99      102.09     15.68 o 
  -4 -12   5      448.90      397.16     41.13 o 
  -3 -12   5       87.42      102.90     24.91 o 
  -2 -12   5     1420.03     1447.17     80.78 o 
  -1 -12   5     1113.75     1142.48     50.48 o 
   0 -12   5     2015.93     1982.63     84.88 o 
   1 -12   5     1034.15     1086.17     48.16 o 
   2 -12   5     1467.46     1526.45     66.49 o 
   3 -12   5      356.26      366.93     24.77 o 
   4 -12   5      743.60      761.57     44.56 o 
   5 -12   5       36.09       40.98     16.52 o 
   6 -12   5      153.85      245.14     33.77 o 
   7 -12   5       38.36       60.10     18.91 o 
   8 -12   5      108.87       95.16     23.43 o 
  -8 -11   5       19.32       39.60     15.08 o 
  -7 -11   5      223.57      225.93     25.37 o 
  -6 -11   5      242.69      265.03     63.79 o 
  -5 -11   5      212.13      250.62     23.56 o 
  -4 -11   5      547.41      440.10     43.59 o 
  -3 -11   5      660.28      681.00    120.59 o 
  -2 -11   5       74.48       81.97      7.94 o 
  -1 -11   5      686.75      748.64     34.40 o 
   0 -11   5      183.22      205.34     21.76 o 
   1 -11   5      415.50      484.58     23.55 o 
   2 -11   5      397.95      396.59     20.17 o 
   3 -11   5      805.81      943.48     73.94 o 
   4 -11   5      639.62      675.66     40.09 o 
   5 -11   5      790.23      749.14     62.23 o 
   6 -11   5      927.56      755.85     64.36 o 
   7 -11   5      488.99      436.82     44.33 o 
   8 -11   5      161.13      179.29     30.79 o 
  -8 -10   5       79.36       98.38     36.43 o 
  -7 -10   5      394.45      356.04     51.26 o 
  -6 -10   5      107.42      143.98     19.77 o 
  -5 -10   5      751.23      722.21     46.24 o 
  -4 -10   5       66.23       69.02     13.24 o 
  -3 -10   5      368.68      312.78     33.54 o 
  -2 -10   5     1044.14     1004.83     44.87 o 
  -1 -10   5     1416.66     1436.09     62.45 o 
   0 -10   5       89.38      129.35      9.80 o 
   1 -10   5      741.78      740.71     33.49 o 
   2 -10   5      585.24      633.96     30.93 o 
   3 -10   5     1204.60     1149.63     62.63 o 
   4 -10   5       67.95       73.02     10.99 o 
   5 -10   5      454.26      457.65     29.98 o 
   6 -10   5       55.84       55.11     16.38 o 
   7 -10   5      151.23      184.92     29.18 o 
   8 -10   5       16.50       18.22     16.07 o 
  -8  -9   5      117.47      126.56     45.03 o 
  -7  -9   5       14.51       20.43     12.50 o 
  -6  -9   5       53.47       62.01     15.44 o 
  -5  -9   5      191.29      235.91     42.64 o 
  -4  -9   5      160.20      153.52     17.77 o 
  -3  -9   5       14.92       41.57      8.16 o 
  -2  -9   5      591.74      621.05     29.52 o 
  -1  -9   5      125.23      139.53     10.44 o 
   0  -9   5       58.27       56.71      6.63 o 
   1  -9   5      635.31      597.02     27.51 o 
   2  -9   5      675.24      706.72     51.73 o 
   3  -9   5      215.73      214.35     16.51 o 
   4  -9   5      195.64      155.48     19.14 o 
   5  -9   5      233.60      200.89     18.07 o 
   6  -9   5      176.62      156.70     25.73 o 
   7  -9   5      114.99      105.32     22.57 o 
   8  -9   5       65.89       80.12     22.04 o 
  -8  -8   5       51.60       56.54     15.85 o 
  -7  -8   5      372.60      370.54     30.48 o 
  -6  -8   5      283.50      282.00     26.23 o 
  -5  -8   5      603.61      585.96     39.24 o 
  -4  -8   5      533.74      606.42     39.51 o 
  -3  -8   5     1657.37     1759.02     76.30 o 
  -2  -8   5      633.40      584.13     28.03 o 
  -1  -8   5      889.37      920.87     41.31 o 
   0  -8   5      133.68      162.73     10.85 o 
   1  -8   5      413.02      483.90     23.09 o 
   2  -8   5      449.65      369.62     20.90 o 
   3  -8   5     1583.19     1774.73    129.06 o 
   4  -8   5      491.56      476.97     29.64 o 
   5  -8   5      291.50      385.51     25.82 o 
   6  -8   5      189.23      203.07     28.69 o 
   7  -8   5       69.86       97.24     21.65 o 
   8  -8   5       64.13       55.44     18.66 o 
  -8  -7   5       77.13       76.55     18.57 o 
  -7  -7   5      341.08      344.33     57.13 o 
  -6  -7   5       21.86       25.89     11.45 o 
  -5  -7   5      351.96      436.71     83.18 o 
  -4  -7   5       44.25       58.97     12.15 o 
  -3  -7   5       54.99       71.73      8.25 o 
  -2  -7   5      284.30      301.22     16.76 o 
  -1  -7   5      312.08      301.70     19.87 o 
   0  -7   5      839.99      939.96     67.63 o 
   1  -7   5      489.73      458.69     27.10 o 
   2  -7   5       33.72       45.00      7.41 o 
   3  -7   5      409.38      378.90     23.97 o 
   4  -7   5       75.18       92.80     11.31 o 
   5  -7   5      708.53      612.68     36.83 o 
   6  -7   5      122.98      140.16     23.58 o 
   7  -7   5      246.88      258.40     30.96 o 
   8  -7   5      132.25      125.25     25.39 o 
  -9  -6   5       69.12       59.89     17.51 o 
  -8  -6   5      143.03      152.48     22.11 o 
  -7  -6   5       84.88      130.59     27.36 o 
  -6  -6   5       30.35       30.13     11.95 o 
  -5  -6   5      475.57      483.90     25.72 o 
  -4  -6   5      115.71      122.04     11.27 o 
  -3  -6   5      316.16      347.03     19.05 o 
  -2  -6   5     1656.98     1703.52     73.52 o 
  -1  -6   5      714.22      839.70     67.69 o 
   0  -6   5     1349.42     1601.49     78.02 o 
   1  -6   5      588.85      637.72     52.24 o 
   3  -6   5      313.63      344.43     21.98 o 
   4  -6   5       15.62       27.89      7.40 o 
   5  -6   5      576.25      572.80     49.86 o 
   6  -6   5       35.43       18.38     12.83 o 
   7  -6   5      195.30      153.86     26.40 o 
   8  -6   5      186.68      175.67     29.98 o 
   9  -6   5       83.45      109.75     26.10 o 
  -9  -5   5      399.55      431.30     48.01 o 
  -8  -5   5      193.92      218.41     57.49 o 
  -7  -5   5      236.60      276.96     28.08 o 
  -6  -5   5       54.82       52.41     13.36 o 
  -5  -5   5      734.51      698.10     34.28 o 
  -4  -5   5       23.77       24.27      6.36 o 
  -3  -5   5      177.91      219.23     14.32 o 
  -2  -5   5      622.70      784.97     35.94 o 
  -1  -5   5      153.31      268.65     18.13 o 
   0  -5   5     2569.58     2739.75    122.14 o 
   1  -5   5     1091.57     1135.72     49.28 o 
   2  -5   5     1030.57     1100.99     58.67 o 
   3  -5   5       84.83      106.23     10.90 o 
   4  -5   5       76.62       70.22      9.46 o 
   5  -5   5      851.00      896.52     72.12 o 
   6  -5   5       63.93       51.14     15.56 o 
   7  -5   5       37.33       73.02     19.08 o 
   8  -5   5      165.10      233.13     33.97 o 
   9  -5   5      286.96      359.09     41.03 o 
  -9  -4   5      125.91      184.44     31.94 o 
  -8  -4   5      124.42      103.95     18.87 o 
  -7  -4   5      144.17      155.18     21.16 o 
  -6  -4   5       31.16       38.62      9.99 o 
  -5  -4   5      369.41      380.21     21.81 o 
  -4  -4   5      272.65      278.16     16.81 o 
  -3  -4   5      351.57      385.49     20.55 o 
  -2  -4   5      106.78      145.61     11.11 o 
  -1  -4   5      454.46      439.27     33.18 o 
   0  -4   5       42.18       66.46      6.94 o 
   1  -4   5      172.57      142.29     14.07 o 
   2  -4   5      492.15      464.96     27.13 o 
   3  -4   5      591.90      579.82     33.03 o 
   4  -4   5      270.15      282.86     19.50 o 
   5  -4   5      212.33      210.48     27.58 o 
   6  -4   5      133.25      128.45     22.85 o 
   7  -4   5       12.64       80.87     20.02 o 
   8  -4   5       93.59      109.99     24.14 o 
   9  -4   5       98.34      106.22     18.38 o 
  -9  -3   5      557.54      571.02     43.52 o 
  -8  -3   5       85.29      120.95     24.34 o 
  -7  -3   5      248.15      266.97     27.26 o 
  -6  -3   5      133.43      175.35     25.49 o 
  -5  -3   5      280.51      324.97     24.45 o 
  -4  -3   5      564.55      666.46     65.23 o 
  -3  -3   5      765.34      881.56     66.51 o 
  -2  -3   5      442.18      508.78     47.51 o 
  -1  -3   5        9.28        9.87      4.67 o 
   0  -3   5      192.80      196.08     12.75 o 
   1  -3   5       63.77       78.98     12.85 o 
   2  -3   5      394.14      518.66     32.61 o 
   3  -3   5      393.61      440.36     26.14 o 
   4  -3   5      707.96      885.66     48.64 o 
   5  -3   5      421.91      486.18     44.14 o 
   6  -3   5      104.98      135.54     23.16 o 
   7  -3   5      420.51      435.81     42.71 o 
   8  -3   5      125.55      114.62     23.95 o 
   9  -3   5      742.57      714.17     49.09 o 
  -9  -2   5      169.03      201.13     26.82 o 
  -8  -2   5      432.87      527.44     40.27 o 
  -7  -2   5      233.39      270.76     20.00 o 
  -6  -2   5      875.55      882.76     71.93 o 
  -5  -2   5     1161.92     1144.78     82.81 o 
  -4  -2   5      227.68      220.28     22.05 o 
  -3  -2   5      924.72      870.85     56.44 o 
  -2  -2   5     1240.61     1613.00    123.42 o 
  -1  -2   5     2793.76     3219.13    177.17 o 
   0  -2   5     3043.60     3118.93    159.09 o 
   1  -2   5     1363.07     1936.16     99.83 o 
   2  -2   5     2793.11     2974.85    159.12 o 
   3  -2   5      363.61      341.64     20.93 o 
   4  -2   5      105.64      121.78     20.63 o 
   5  -2   5      388.41      582.42     49.99 o 
   6  -2   5      379.28      389.12     38.73 o 
   7  -2   5       26.00       77.85     18.39 o 
   8  -2   5      338.93      403.96     31.52 o 
   9  -2   5      168.58      178.03     23.19 o 
  -9  -1   5       60.06       53.21     23.04 o 
  -8  -1   5      280.72      340.24     47.77 o 
  -7  -1   5      192.58      207.49     20.26 o 
  -6  -1   5      148.38      195.30     27.36 o 
  -5  -1   5       93.93      110.43     13.58 o 
  -4  -1   5      693.81      692.84     92.52 o 
  -3  -1   5      906.03     1107.29    166.34 o 
  -2  -1   5     1005.15     1230.81    122.34 o 
  -1  -1   5      336.88      355.88     15.75 o 
   0  -1   5      346.22      354.39     17.60 o 
   1  -1   5      708.23      651.28     36.26 o 
   2  -1   5     1838.20     2062.00     87.94 o 
   3  -1   5     1161.51     1144.32     60.45 o 
   4  -1   5      518.69      523.40     44.70 o 
   5  -1   5      776.40      721.93     59.84 o 
   6  -1   5      329.49      304.52     33.11 o 
   7  -1   5      456.36      467.54     33.70 o 
   8  -1   5      382.04      359.92     29.03 o 
   9  -1   5       76.21       62.35     15.07 o 
  -8   0   5        2.92       25.82     14.45 o 
  -7   0   5      252.26      271.36     23.78 o 
  -6   0   5      495.80      566.89     36.44 o 
  -5   0   5     1289.01     1356.17     74.22 o 
  -4   0   5       13.13       23.80      5.29 o 
  -3   0   5      283.35      314.35     16.25 o 
  -2   0   5       22.35       50.69      8.49 o 
  -1   0   5      833.86      945.82     50.47 o 
   0   0   5       84.74      130.95      9.23 o 
   1   0   5     2636.60     2639.81    135.12 o 
   2   0   5      214.89      251.89     13.77 o 
   3   0   5      424.52      428.01     21.14 o 
   4   0   5      104.36      115.59     14.07 o 
   5   0   5      897.03     1048.51     60.58 o 
   6   0   5      159.34      213.32     21.84 o 
   7   0   5       59.40       63.58     13.10 o 
   8   0   5        5.72       34.29     12.01 o 
   9   0   5       30.26       27.72     12.57 o 
  -8   1   5      281.86      278.59     32.14 o 
  -7   1   5      191.64      246.45     28.40 o 
  -6   1   5      145.15      213.15     38.30 o 
  -5   1   5       90.66      106.93     13.92 o 
  -4   1   5      685.41      699.02     33.08 o 
  -3   1   5      903.04     1101.75    109.73 o 
  -2   1   5     1018.26     1304.96    165.12 o 
  -1   1   5      336.02      380.96     27.12 o 
   0   1   5      342.19      328.25     30.72 o 
   1   1   5      715.01      765.16     34.57 o 
   2   1   5     1822.30     1943.54    122.39 o 
   3   1   5     1174.92     1462.77    164.39 o 
   4   1   5      521.19      621.90     37.93 o 
   5   1   5      779.87      784.71     47.20 o 
   6   1   5      331.48      354.47     63.31 o 
   7   1   5      462.38      463.88     33.25 o 
   8   1   5      381.34      390.40     30.77 o 
   9   1   5       71.08       55.48     27.59 o 
  -8   2   5      441.41      512.13     47.57 o 
  -7   2   5      221.95      223.37     29.81 o 
  -6   2   5      881.34      904.64     71.13 o 
  -5   2   5     1158.46     1005.83     76.64 o 
  -4   2   5      230.10      239.05     19.29 o 
  -3   2   5      941.38      909.53     69.36 o 
  -2   2   5     1233.35     1612.25    248.49 o 
  -1   2   5     2804.41     2894.16    289.11 o 
   0   2   5     3039.11     3487.13    457.59 o 
   1   2   5     1358.26     1340.86     70.36 o 
   2   2   5     2809.80     3012.35    186.61 o 
   3   2   5      345.31      468.69     49.51 o 
   4   2   5      107.75      110.19     11.23 o 
   5   2   5      388.25      467.35     38.65 o 
   6   2   5      377.69      421.88     29.76 o 
   7   2   5       27.21       40.70     16.14 o 
   8   2   5      336.07      379.69     29.86 o 
   9   2   5      168.17      207.89     55.10 o 
  -9   3   5      558.07      568.07     54.26 o 
  -8   3   5       81.91      166.88     27.36 o 
  -7   3   5      245.29      279.63     34.63 o 
  -6   3   5      131.34      123.97     20.87 o 
  -5   3   5      274.47      232.34     25.30 o 
  -4   3   5      554.09      663.75    128.55 o 
  -3   3   5      756.77      884.44     47.89 o 
  -2   3   5      439.86      564.67     45.51 o 
  -1   3   5       10.05       16.73      4.10 o 
   0   3   5      197.16      196.68     14.11 o 
   1   3   5       58.70       74.51      6.15 o 
   2   3   5      391.35      343.64     17.36 o 
   3   3   5      412.19      585.91     39.30 o 
   4   3   5      713.32      793.08     63.60 o 
   5   3   5      434.94      393.99     35.68 o 
   6   3   5      106.46      125.93     13.49 o 
   7   3   5      431.23      462.13     33.21 o 
   8   3   5      126.90      154.94     34.04 o 
   9   3   5      747.81      749.27     77.52 o 
  -9   4   5      127.93      153.87     28.75 o 
  -8   4   5      125.05      117.13     23.82 o 
  -7   4   5      142.72      137.85     23.54 o 
  -6   4   5       30.76       53.68     15.33 o 
  -5   4   5      375.77      402.95     26.18 o 
  -4   4   5      273.15      301.34     21.78 o 
  -3   4   5      347.85      381.94     35.65 o 
  -2   4   5      111.66      147.84     11.79 o 
  -1   4   5      462.06      453.63     42.96 o 
   0   4   5       41.80       65.51     12.75 o 
   1   4   5      168.89      248.90     17.19 o 
   2   4   5      480.74      498.27     25.12 o 
   3   4   5      581.85      619.00     30.80 o 
   4   4   5      264.62      309.09     18.92 o 
   5   4   5      212.97      225.89     16.80 o 
   6   4   5      130.94      130.14     14.08 o 
   7   4   5       12.94       28.18      8.68 o 
   8   4   5       94.43       87.28     16.44 o 
   9   4   5       98.09      131.96     19.52 o 
  -9   5   5      400.39      438.35     45.90 o 
  -8   5   5      192.86      175.79     28.69 o 
  -7   5   5      229.47      263.55     29.92 o 
  -6   5   5       58.09       60.09     15.65 o 
  -5   5   5      743.91      757.06     44.26 o 
  -4   5   5       25.88       34.55     13.22 o 
  -3   5   5      173.28      207.87     30.55 o 
  -2   5   5      615.95      772.07     45.09 o 
  -1   5   5      153.83      236.10     40.28 o 
   0   5   5     2561.85     2719.71    115.91 o 
   1   5   5     1075.96     1139.47     51.10 o 
   2   5   5     1047.29     1195.83     46.16 o 
   3   5   5       91.29      100.58     10.13 o 
   4   5   5       76.54       89.10     12.95 o 
   5   5   5      838.53      853.04     42.20 o 
   6   5   5       67.15       77.62     11.04 o 
   7   5   5       42.89       61.71     10.75 o 
   8   5   5      165.43      169.46     17.68 o 
   9   5   5      289.50      310.07     29.16 o 
  -9   6   5       67.60       72.13     22.27 o 
  -8   6   5      137.94      145.20     26.61 o 
  -7   6   5       89.59      119.13     22.91 o 
  -6   6   5       28.46       36.40     14.17 o 
  -5   6   5      496.58      507.93     32.13 o 
  -4   6   5      115.77      126.46     15.17 o 
  -3   6   5      304.41      332.45     26.23 o 
  -2   6   5     1673.66     1700.84     88.95 o 
  -1   6   5      745.71      699.09     31.89 o 
   0   6   5     1357.10     1460.65     93.19 o 
   1   6   5      565.13      559.94     48.41 o 
   2   6   5      786.29      952.35     48.09 o 
   3   6   5      320.03      360.56     21.60 o 
   4   6   5       16.93       12.89      8.37 o 
   5   6   5      563.63      626.97     32.71 o 
   6   6   5       35.59       39.60      9.08 o 
   7   6   5      192.07      229.19     32.48 o 
   8   6   5      187.94      185.74     23.58 o 
   9   6   5       83.03       93.15     28.37 o 
  -8   7   5       75.14       81.01     20.96 o 
  -7   7   5      329.67      290.32     32.37 o 
  -6   7   5       20.06       -1.37     10.28 o 
  -5   7   5      362.72      422.97     44.57 o 
  -4   7   5       42.68       48.67      9.18 o 
  -3   7   5       56.32       85.39     27.82 o 
  -2   7   5      290.16      324.86     27.96 o 
  -1   7   5      318.21      469.74     27.25 o 
   0   7   5      831.81      752.26     41.87 o 
   1   7   5      487.62      588.32     48.31 o 
   2   7   5       35.61       76.55     15.48 o 
   3   7   5      403.14      402.52     22.32 o 
   4   7   5       72.98       80.75     11.77 o 
   5   7   5      687.70      719.51     36.46 o 
   6   7   5      131.72      120.67     13.38 o 
   7   7   5      252.48      247.68     20.72 o 
   8   7   5      137.00      146.29     16.24 o 
  -8   8   5       49.93       38.88     17.54 o 
  -7   8   5      381.16      359.62     37.34 o 
  -6   8   5      283.01      302.20     23.36 o 
  -5   8   5      596.14      584.01     87.40 o 
  -4   8   5      544.48      603.24     36.37 o 
  -3   8   5     1660.51     1761.78     94.01 o 
  -1   8   5      882.17      899.73     40.67 o 
   0   8   5      139.68      180.29     11.72 o 
   1   8   5      429.53      491.34     24.47 o 
   2   8   5      453.61      410.71     21.80 o 
   3   8   5     1595.63     1733.25     77.23 o 
   4   8   5      484.08      552.73     29.15 o 
   5   8   5      299.50      300.51     32.85 o 
   6   8   5      189.52      237.19     18.64 o 
   7   8   5       68.34       91.69     12.52 o 
   8   8   5       64.58       58.99     11.67 o 
  -8   9   5      115.62       92.06     23.30 o 
  -7   9   5       16.59        5.82     13.32 o 
  -6   9   5       53.90       35.05      9.31 o 
  -5   9   5      187.28      248.48     28.50 o 
  -4   9   5      162.96      168.42     23.70 o 
  -3   9   5       15.02       13.93      5.74 o 
  -2   9   5      591.67      648.26     30.54 o 
  -1   9   5      127.08      167.81     12.56 o 
   0   9   5       60.20       68.32      7.25 o 
   1   9   5      629.79      600.78     29.40 o 
   2   9   5      664.26      757.22     49.70 o 
   3   9   5      208.07      224.60     15.83 o 
   4   9   5      192.77      223.06     16.67 o 
   5   9   5      244.87      275.90     18.93 o 
   6   9   5      167.34      167.70     16.06 o 
   7   9   5      108.02      102.48     13.41 o 
   8   9   5       68.23       69.88     12.29 o 
  -8  10   5       75.35       75.43     20.49 o 
  -7  10   5      389.84      344.33     37.89 o 
  -6  10   5      114.30      159.67     64.08 o 
  -5  10   5      732.67      661.45     47.87 o 
  -4  10   5       68.76       78.25     11.49 o 
  -3  10   5      380.97      330.75     31.64 o 
  -2  10   5     1047.04     1078.02     48.03 o 
  -1  10   5     1390.96     1427.71     62.85 o 
   0  10   5       94.64      122.50     10.25 o 
   1  10   5      754.68      756.79     42.34 o 
   2  10   5      583.44      722.02     35.02 o 
   3  10   5     1188.73     1098.21     70.64 o 
   4  10   5       72.34       58.64     16.01 o 
   5  10   5      463.81      478.24     26.93 o 
   6  10   5       53.22       97.04     19.59 o 
   7  10   5      152.08      192.84     17.84 o 
   8  10   5       16.84       27.23      9.74 o 
  -8  11   5       17.76       37.28     18.17 o 
  -7  11   5      230.94      234.21     33.74 o 
  -6  11   5      245.54      206.60     30.79 o 
  -5  11   5      213.76      248.70     28.79 o 
  -4  11   5      547.75      604.15     70.63 o 
  -3  11   5      647.66      707.59    122.08 o 
  -2  11   5       75.38       82.71      9.98 o 
  -1  11   5      683.64      748.66     35.21 o 
   0  11   5      179.44      183.73     12.63 o 
   1  11   5      422.54      519.86     26.38 o 
   2  11   5      402.13      421.27     22.76 o 
   3  11   5      817.35      809.36     70.40 o 
   4  11   5      637.05      626.54     57.49 o 
   5  11   5      792.44      760.18     38.66 o 
   6  11   5      916.39      877.58     48.68 o 
   7  11   5      479.61      465.72     28.09 o 
   8  11   5      162.13      148.14     21.41 o 
  -8  12   5      106.36       97.79     24.10 o 
  -7  12   5       69.94      102.63     22.97 o 
  -6  12   5      920.92      853.85     64.01 o 
  -5  12   5      100.14      116.10     24.48 o 
  -4  12   5      425.77      477.10     59.76 o 
  -3  12   5       83.65       89.32     12.11 o 
  -2  12   5     1431.90     1620.96     71.38 o 
  -1  12   5     1115.30     1117.65     50.65 o 
   0  12   5     2011.77     2070.35     89.98 o 
   1  12   5     1034.57     1133.14     51.94 o 
   2  12   5     1463.81     1635.36     73.02 o 
   3  12   5      358.49      344.93     20.43 o 
   4  12   5      763.10      704.64     40.99 o 
   5  12   5       34.51       73.63     11.80 o 
   6  12   5      152.39      162.96     15.83 o 
   7  12   5       39.54       28.39      9.21 o 
   8  12   5      109.06      110.46     19.06 o 
  -8  13   5      141.66      212.18     35.03 o 
  -7  13   5      363.57      403.93     42.29 o 
  -6  13   5      206.81      249.80     23.66 o 
  -5  13   5       19.86       20.68      9.14 o 
  -4  13   5      294.73      271.80     21.49 o 
  -3  13   5      653.77      755.02     67.33 o 
  -2  13   5      568.49      522.75     32.94 o 
  -1  13   5      131.06      177.24     17.15 o 
   0  13   5      238.74      226.53     14.69 o 
   1  13   5      431.82      446.37     23.87 o 
   2  13   5      169.84      177.67     14.52 o 
   3  13   5     1042.33     1030.10     52.10 o 
   4  13   5      176.43      175.64     15.37 o 
   5  13   5       55.86       51.29      9.36 o 
   6  13   5      299.59      333.74     21.85 o 
   7  13   5      357.91      355.24     24.05 o 
   8  13   5      115.96      155.25     22.67 o 
  -8  14   5      130.74      109.57     26.45 o 
  -7  14   5        2.85       14.30     14.75 o 
  -6  14   5      273.19      275.40     24.80 o 
  -5  14   5      186.19      181.21     27.55 o 
  -4  14   5      122.40      141.66     36.61 o 
  -3  14   5       70.35       82.18     12.38 o 
  -2  14   5      855.27      883.66    127.48 o 
  -1  14   5      100.63      155.88     22.32 o 
   0  14   5      984.91     1004.77     77.18 o 
   1  14   5      163.83      203.12     21.08 o 
   2  14   5      599.32      562.69     35.42 o 
   3  14   5       91.90       81.39     10.52 o 
   4  14   5      171.70      238.94     22.29 o 
   5  14   5      380.54      328.16     20.98 o 
   6  14   5       42.87       51.06     10.31 o 
   7  14   5       34.13       36.63     13.09 o 
   8  14   5       40.45       27.43     12.98 o 
  -7  15   5        8.30       17.27     15.06 o 
  -6  15   5       57.75       77.59     38.60 o 
  -5  15   5      149.60      184.20     20.13 o 
  -4  15   5      434.55      392.28     48.94 o 
  -3  15   5      764.80      790.83     95.96 o 
  -2  15   5       62.14       75.24     11.76 o 
  -1  15   5      125.18      120.23     11.32 o 
   0  15   5      265.39      219.91     14.96 o 
   1  15   5        8.40       18.75      8.26 o 
   2  15   5       39.19       62.77      9.23 o 
   3  15   5      344.22      501.32     32.76 o 
   4  15   5      119.40       99.16     11.76 o 
   5  15   5      200.75      203.08     17.51 o 
   6  15   5      364.57      343.09     22.43 o 
   7  15   5       42.61       49.76     14.21 o 
  -7  16   5       79.42       69.81     15.20 o 
  -6  16   5       96.47       93.24     15.98 o 
  -5  16   5        9.43       11.02      8.97 o 
  -4  16   5     1234.73     1218.36     69.71 o 
  -3  16   5      547.94      593.10     37.93 o 
  -2  16   5     1272.51     1251.02     69.92 o 
  -1  16   5      567.44      555.55     28.64 o 
   0  16   5       82.38       93.86     10.48 o 
   1  16   5      519.81      484.67     26.01 o 
   2  16   5      377.97      477.66     47.78 o 
   3  16   5      984.16     1022.86     49.01 o 
   4  16   5      298.56      372.26     22.59 o 
   5  16   5      123.64      106.93     12.67 o 
   6  16   5      151.07      158.41     21.25 o 
   7  16   5       48.33       56.02     14.70 o 
  -7  17   5        4.02       10.86     10.73 o 
  -6  17   5       60.22       70.69     14.59 o 
  -5  17   5       36.95       40.89     18.50 o 
  -4  17   5      204.37      239.08     39.21 o 
  -3  17   5       42.36       69.07     16.04 o 
  -2  17   5      421.14      522.13     69.48 o 
  -1  17   5       44.57       46.93      8.20 o 
   0  17   5      113.37      103.16     11.35 o 
   1  17   5        7.79       14.65      6.30 o 
   2  17   5     1112.48     1085.62     51.58 o 
   3  17   5      420.70      379.12     22.53 o 
   4  17   5      561.21      569.36     30.85 o 
   5  17   5       95.62      106.25     19.82 o 
   6  17   5      170.17      165.28     22.40 o 
   7  17   5       50.35       56.49     28.44 o 
  -7  18   5       69.45       69.91     19.64 o 
  -6  18   5      372.75      367.41     29.63 o 
  -5  18   5      149.42      177.69     36.03 o 
  -4  18   5       49.62       68.35     13.42 o 
  -3  18   5       81.60       86.05     15.65 o 
  -2  18   5      191.79      225.14     21.86 o 
  -1  18   5      129.18      128.00     12.60 o 
   0  18   5      174.46      171.54     30.69 o 
   1  18   5      113.86      106.53     12.15 o 
   2  18   5      170.16      220.57     21.19 o 
   3  18   5       49.36       70.89     10.44 o 
   4  18   5       69.68       66.04     21.73 o 
   5  18   5       12.03       18.77     17.85 o 
   6  18   5      165.74      186.25     23.70 o 
   7  18   5       45.03       45.30     14.18 o 
  -7  19   5       77.16       78.16     16.59 o 
  -6  19   5      278.40      298.92     26.59 o 
  -5  19   5      143.83      167.74     37.20 o 
  -4  19   5      333.35      318.80     34.96 o 
  -3  19   5       27.92       34.89     12.40 o 
  -2  19   5       16.83       18.77      8.39 o 
  -1  19   5      370.12      351.50     21.65 o 
   0  19   5       67.25      106.19     19.19 o 
   1  19   5      197.50      228.90     17.02 o 
   2  19   5      148.21      147.01     14.44 o 
   3  19   5       40.91       32.35      8.52 o 
   4  19   5      357.54      399.97     40.94 o 
   5  19   5      143.77      136.89     19.99 o 
   6  19   5      424.12      440.25     35.44 o 
   7  19   5      108.75      112.27     19.43 o 
  -6  20   5      277.32      280.88     28.28 o 
  -5  20   5      183.40      182.77     21.80 o 
  -4  20   5       77.85       92.01     35.77 o 
  -3  20   5      255.69      283.28     28.19 o 
  -2  20   5      289.09      321.51     42.95 o 
  -1  20   5      121.92      131.58     19.24 o 
   0  20   5       18.04       46.07     12.59 o 
   1  20   5      309.20      278.15     18.91 o 
   2  20   5      288.71      297.19     19.81 o 
   3  20   5       97.13      171.05     19.51 o 
   4  20   5      102.04       84.98     19.35 o 
   5  20   5       25.32       30.19     11.86 o 
   6  20   5       21.90       43.58     14.09 o 
  -6  21   5      288.43      314.82     29.65 o 
  -5  21   5       81.61       73.08     14.87 o 
  -4  21   5        9.08       11.27      9.37 o 
  -3  21   5       35.08       33.25     14.59 o 
  -2  21   5       70.30       87.01     14.59 o 
  -1  21   5      546.58      642.20     41.52 o 
   0  21   5      111.02      100.74     12.39 o 
   1  21   5     1101.41     1079.54     52.12 o 
   2  21   5      103.77      104.78     27.44 o 
   3  21   5       68.95       83.70     11.71 o 
   4  21   5       81.91       75.67     14.71 o 
   5  21   5      119.14      110.58     18.58 o 
   6  21   5      201.75      173.32     33.52 o 
  -6  22   5       77.02      106.23     26.16 o 
  -5  22   5       63.35       62.59     14.97 o 
  -4  22   5      505.53      560.40     38.91 o 
  -3  22   5       96.79      183.27     40.29 o 
  -2  22   5      203.92      272.54     25.16 o 
  -1  22   5       38.19       52.35     12.61 o 
   0  22   5      233.47      290.00     20.75 o 
   1  22   5       70.53       77.28     12.04 o 
   2  22   5      572.04      479.60     27.89 o 
   3  22   5      211.83      231.96     46.66 o 
   4  22   5      292.39      298.26     27.51 o 
   5  22   5        5.23       18.32     11.17 o 
   6  22   5       17.19       23.76     16.59 o 
  -5  23   5      105.57      135.94     48.53 o 
  -4  23   5      158.93      136.82     23.98 o 
  -3  23   5      275.54      279.77     27.51 o 
  -2  23   5      193.71      234.24     35.68 o 
  -1  23   5       53.44       63.31     13.36 o 
   0  23   5      296.98      281.78     19.99 o 
   1  23   5       63.38       72.95     11.36 o 
   2  23   5      105.58      114.48     16.57 o 
   3  23   5       23.17       28.17     11.09 o 
   4  23   5      126.54      127.89     19.30 o 
   5  23   5      117.81      156.23     21.99 o 
  -5  24   5       39.23       42.36     13.81 o 
  -4  24   5      268.57      315.34     29.03 o 
  -3  24   5       75.02       93.38     37.24 o 
  -2  24   5      153.09      200.88     27.28 o 
  -1  24   5      498.33      542.87     38.90 o 
   0  24   5     1759.94     1912.30     87.77 o 
   1  24   5      599.13      685.38     39.26 o 
   2  24   5       53.67       78.92     24.32 o 
   3  24   5       73.25       83.21     15.91 o 
   4  24   5      223.81      255.72     27.99 o 
   5  24   5       66.69       53.19     14.83 o 
  -4  25   5      141.22      176.70     22.74 o 
  -3  25   5       72.26       83.34     16.03 o 
  -2  25   5        3.08       11.52     10.53 o 
  -1  25   5      171.30      189.63     22.55 o 
   0  25   5      409.57      542.09     32.09 o 
   1  25   5       22.07       14.90      8.70 o 
   2  25   5        1.51        1.20      9.09 o 
   3  25   5       73.48       60.29     18.95 o 
   4  25   5      399.93      383.20     33.06 o 
  -4  26   5      350.07      348.82     31.91 o 
  -3  26   5      168.97      201.72     24.20 o 
  -2  26   5      138.96      148.05     20.82 o 
  -1  26   5      105.42      121.04     18.78 o 
   0  26   5      130.05      173.33     50.97 o 
   1  26   5      177.92      221.14     26.01 o 
   2  26   5       12.86       14.12     10.83 o 
   3  26   5       84.28       96.18     18.64 o 
   4  26   5      281.45      243.23     28.81 o 
  -3  27   5       31.60       21.75     16.52 o 
  -2  27   5      342.20      392.69     32.26 o 
  -1  27   5       86.57       74.54     16.07 o 
   0  27   5       31.63       36.96     17.44 o 
   1  27   5       19.44       31.67     13.37 o 
   2  27   5      212.98      188.06     34.96 o 
   3  27   5      115.27      138.19     21.32 o 
  -2  28   5       27.99       87.52     23.78 o 
  -1  28   5      131.57      165.51     22.26 o 
   0  28   5       10.18       23.83     16.84 o 
   1  28   5       66.84       90.84     18.20 o 
   2  28   5       22.29       23.03     12.17 o 
   0  29   5        2.30      -13.14     12.59 o 
  -2 -27   6       95.41       78.39     18.75 o 
  -1 -27   6      347.03      352.77     29.95 o 
   0 -27   6       59.86       52.50     19.02 o 
   1 -27   6       86.00       55.71     19.91 o 
   2 -27   6       30.38       21.53     15.40 o 
  -3 -26   6       85.16       65.92     25.71 o 
  -2 -26   6      136.65      123.12     18.83 o 
  -1 -26   6       11.77       12.83     10.84 o 
   0 -26   6      221.04      150.65     27.64 o 
   1 -26   6       74.39       48.59     18.38 o 
   2 -26   6      128.71      119.14     25.59 o 
   3 -26   6       50.22       46.01     18.96 o 
  -3 -25   6       64.05       70.08     23.93 o 
  -2 -25   6      141.13      128.76     18.77 o 
  -1 -25   6      132.72      132.03     29.28 o 
   0 -25   6      256.37      314.43     38.21 o 
   1 -25   6       51.38       61.47     18.86 o 
   2 -25   6      200.81      205.68     32.80 o 
   3 -25   6      280.83      253.64     37.47 o 
  -4 -24   6      234.15      207.29     24.42 o 
  -3 -24   6      201.86      183.87     22.54 o 
  -2 -24   6       27.83       35.89     12.36 o 
  -1 -24   6      264.36      263.86     24.64 o 
   0 -24   6       50.52       73.36     19.81 o 
   1 -24   6       96.36       98.50     21.57 o 
   2 -24   6       36.35       29.45     15.81 o 
   3 -24   6      104.65      132.25     25.63 o 
   4 -24   6       60.16       65.99     20.63 o 
  -5 -23   6        7.42        2.38     12.27 o 
  -4 -23   6      105.62       91.48     17.21 o 
  -3 -23   6       29.74       42.26     12.73 o 
  -2 -23   6      405.32      410.60     31.44 o 
  -1 -23   6        9.12       16.31     10.05 o 
   0 -23   6      409.04      406.10     30.36 o 
   1 -23   6      104.09      120.75     24.50 o 
   2 -23   6      364.36      349.17     39.66 o 
   3 -23   6       34.44       42.21     16.81 o 
   4 -23   6       53.28       48.02     18.61 o 
   5 -23   6        6.21       -0.19     15.26 o 
  -5 -22   6      117.23       98.35     18.02 o 
  -4 -22   6       33.24       23.99     12.05 o 
  -3 -22   6       17.86       26.16     11.54 o 
  -2 -22   6       53.52       44.45     12.40 o 
  -1 -22   6      209.58      210.05     25.34 o 
   0 -22   6      128.26      112.40     15.51 o 
   1 -22   6      170.21      173.49     28.96 o 
   2 -22   6       13.33       14.93     13.71 o 
   3 -22   6      153.72      127.94     24.77 o 
   4 -22   6        6.62       -0.44      8.97 o 
   5 -22   6       61.82       42.48     12.98 o 
  -5 -21   6       27.57       20.92     12.69 o 
  -4 -21   6      267.78      246.60     25.59 o 
  -3 -21   6      265.90      251.35     51.78 o 
  -2 -21   6      234.54      220.09     25.86 o 
  -1 -21   6      175.60      157.70     19.02 o 
   0 -21   6       25.70       27.47      9.89 o 
   1 -21   6       26.08       27.90     14.16 o 
   2 -21   6      323.95      291.72     33.67 o 
   3 -21   6       28.42       36.70     14.72 o 
   4 -21   6      469.02      449.02     36.24 o 
   5 -21   6       92.78       93.44     16.02 o 
  -6 -20   6      182.47      148.70     21.53 o 
  -5 -20   6      232.06      225.14     25.41 o 
  -4 -20   6       72.77       85.11     16.08 o 
  -3 -20   6      130.32      133.97     18.26 o 
  -2 -20   6      237.10      189.24     20.88 o 
  -1 -20   6      118.52      122.93     16.26 o 
   0 -20   6      161.05      144.39     16.88 o 
   1 -20   6      145.45      152.98     26.06 o 
   2 -20   6       82.41       74.30     18.10 o 
   3 -20   6      137.04      154.11     17.89 o 
   4 -20   6      104.69       86.46     14.40 o 
   5 -20   6       90.74       93.03     15.71 o 
   6 -20   6       57.13       61.87     20.27 o 
  -6 -19   6       12.59       27.88     13.24 o 
  -5 -19   6      242.21      277.62     27.96 o 
  -4 -19   6      155.27      159.69     20.48 o 
  -3 -19   6      100.94       87.45     14.99 o 
  -2 -19   6      155.37      152.95     19.67 o 
  -1 -19   6       85.92       82.77     13.52 o 
   0 -19   6       57.62       47.61     10.89 o 
   1 -19   6       75.05       67.69     17.58 o 
   2 -19   6      137.17      132.23     23.56 o 
   3 -19   6       60.87       59.19     11.99 o 
   4 -19   6      131.98      112.14     15.72 o 
   5 -19   6      174.07      156.18     19.37 o 
   6 -19   6       94.14       95.18     24.06 o 
  -6 -18   6      160.94      144.43     20.98 o 
  -5 -18   6       13.31       33.15     12.42 o 
  -4 -18   6       22.69       27.59     11.42 o 
  -3 -18   6      262.18      234.17     23.59 o 
  -2 -18   6       45.89       35.25     11.07 o 
  -1 -18   6      235.60      231.30     20.36 o 
   0 -18   6        6.82        6.48      7.82 o 
   1 -18   6       74.54       68.65     16.94 o 
   2 -18   6       11.88       19.02      8.57 o 
   3 -18   6      189.82      210.86     19.42 o 
   4 -18   6      175.23      170.99     18.83 o 
   5 -18   6      167.43      143.69     18.26 o 
   6 -18   6      131.97      150.97     27.57 o 
  -7 -17   6      491.65      437.51     35.82 o 
  -6 -17   6       21.70       17.77     12.50 o 
  -5 -17   6      237.59      173.77     21.51 o 
  -4 -17   6      169.25      196.45     40.95 o 
  -3 -17   6      165.43      142.21     18.07 o 
  -2 -17   6       77.28       70.38     12.82 o 
  -1 -17   6       31.45       24.93      9.35 o 
   0 -17   6      156.31      142.85     16.17 o 
   1 -17   6        6.62       -4.87      9.15 o 
   2 -17   6      276.78      234.14     19.16 o 
   3 -17   6       24.39       17.12      8.36 o 
   4 -17   6      289.48      234.77     20.51 o 
   5 -17   6      113.55      124.19     17.30 o 
   6 -17   6       49.97       86.55     22.75 o 
   7 -17   6       85.44       91.27     23.32 o 
  -7 -16   6        9.03       12.14     12.51 o 
  -6 -16   6      159.51      152.74     21.42 o 
  -5 -16   6      251.95      221.50     24.10 o 
  -4 -16   6      910.80      838.08     52.50 o 
  -3 -16   6      321.90      385.73     28.79 o 
  -2 -16   6      493.91      519.96     46.47 o 
  -1 -16   6       47.10       52.54     10.77 o 
   0 -16   6       23.98       19.62      8.42 o 
   1 -16   6      146.47      151.60     12.28 o 
   2 -16   6      263.64      242.13     19.26 o 
   3 -16   6      563.95      526.88     34.35 o 
   4 -16   6       77.86       48.64     11.07 o 
   5 -16   6       76.39       64.79     12.64 o 
   6 -16   6      121.14      112.56     23.91 o 
   7 -16   6       48.88       74.63     22.52 o 
  -7 -15   6       83.34       78.34     17.44 o 
  -6 -15   6       57.74       60.58     14.79 o 
  -5 -15   6       82.46       99.46     26.62 o 
  -4 -15   6      408.78      316.59     37.04 o 
  -3 -15   6      753.85      669.57     50.49 o 
  -2 -15   6       29.79       22.63     17.91 o 
  -1 -15   6       84.89       68.54     11.96 o 
   0 -15   6      459.41      419.00     28.32 o 
   1 -15   6      104.75       96.99      9.63 o 
   2 -15   6      293.00      284.82     21.08 o 
   3 -15   6      321.10      280.73     21.32 o 
   4 -15   6      773.00      784.77     46.49 o 
   5 -15   6       90.56       92.22     14.18 o 
   6 -15   6       82.60       70.10     20.29 o 
   7 -15   6      119.36       85.88     22.77 o 
  -7 -14   6       49.68       34.77     14.35 o 
  -6 -14   6       99.73      132.17     19.77 o 
  -5 -14   6       19.68       24.11     11.82 o 
  -4 -14   6      300.15      294.99     37.04 o 
  -3 -14   6       29.68       18.16      9.94 o 
  -2 -14   6       61.98       72.30     25.92 o 
  -1 -14   6       94.78      101.23     13.69 o 
   0 -14   6       36.76       18.22      6.03 o 
   1 -14   6      227.30      244.45     20.38 o 
   2 -14   6       15.95       10.93      7.20 o 
   3 -14   6      319.09      257.69     20.05 o 
   4 -14   6      173.52      179.13     17.85 o 
   5 -14   6        9.37       23.63      9.69 o 
   6 -14   6       89.27       79.69     20.27 o 
   7 -14   6       13.35       31.73     18.66 o 
  -7 -13   6        5.71       21.33     13.16 o 
  -6 -13   6       53.22       62.49     15.40 o 
  -5 -13   6      430.35      416.29     32.07 o 
  -4 -13   6      642.18      643.69     50.76 o 
  -3 -13   6      110.70      162.67     23.25 o 
  -2 -13   6      693.83      665.68     64.64 o 
  -1 -13   6       44.11       58.37     10.93 o 
   0 -13   6     1762.31     1780.18     81.42 o 
   1 -13   6       30.84       25.75      6.29 o 
   2 -13   6      140.46      125.88     13.96 o 
   3 -13   6      283.62      240.09     19.03 o 
   4 -13   6      856.10      790.29     46.43 o 
   5 -13   6      271.53      254.67     22.94 o 
   6 -13   6      107.39       99.57     22.96 o 
   7 -13   6        1.46       -6.08     13.80 o 
  -8 -12   6      274.70      265.22     63.58 o 
  -7 -12   6      293.48      316.02     31.59 o 
  -6 -12   6       39.98       25.14     12.24 o 
  -5 -12   6      483.40      484.16     43.71 o 
  -4 -12   6      162.83      179.45     20.32 o 
  -3 -12   6     1231.71     1042.09     61.62 o 
  -2 -12   6      848.38      854.30     51.11 o 
  -1 -12   6      822.07      795.54     36.90 o 
   0 -12   6      242.66      198.03     13.30 o 
   1 -12   6      741.06      745.33     34.85 o 
   2 -12   6      300.42      296.11     21.54 o 
   3 -12   6      405.83      371.56     27.71 o 
   4 -12   6      170.04      190.77     23.90 o 
   5 -12   6      187.13       89.54     16.93 o 
   6 -12   6      138.62      136.35     25.02 o 
   7 -12   6      112.84       90.12     22.21 o 
   8 -12   6      179.72      183.76     31.54 o 
  -8 -11   6       14.12       13.13     14.05 o 
  -7 -11   6      186.08      175.99     22.78 o 
  -6 -11   6      155.35      175.07     22.14 o 
  -5 -11   6      129.78       92.67     15.97 o 
  -4 -11   6      301.04      320.80     71.24 o 
  -3 -11   6       55.08      105.90     14.83 o 
  -2 -11   6      258.83      293.08     23.06 o 
  -1 -11   6      857.44      885.51     70.44 o 
   0 -11   6      811.25      807.30     37.35 o 
   1 -11   6      388.88      433.69     42.95 o 
   2 -11   6      832.67      725.43     41.73 o 
   3 -11   6      232.88      200.11     17.08 o 
   4 -11   6      731.43      319.48     31.13 o 
   5 -11   6      159.79      125.12     22.40 o 
   6 -11   6      136.80      130.20     24.58 o 
   7 -11   6      193.35      223.40     33.66 o 
   8 -11   6        2.12       -4.54     14.56 o 
  -8 -10   6      112.43      125.33     21.13 o 
  -7 -10   6      106.49      100.28     18.07 o 
  -6 -10   6      168.86      157.02     20.81 o 
  -5 -10   6       82.65       70.52     14.47 o 
  -4 -10   6      273.58      292.68     34.81 o 
  -3 -10   6      508.69      482.93     33.08 o 
  -2 -10   6      625.11      570.81     28.12 o 
  -1 -10   6      346.09      360.91     19.54 o 
   0 -10   6       14.47       18.24      5.73 o 
   1 -10   6      303.21      282.49     16.98 o 
   2 -10   6      157.37      219.92     17.25 o 
   3 -10   6      222.68      185.38     16.51 o 
   4 -10   6      285.92      225.43     42.73 o 
   5 -10   6       36.33       45.65     15.48 o 
   6 -10   6       31.62       31.64     16.18 o 
   7 -10   6      126.17      134.41     25.66 o 
   8 -10   6       36.94       60.72     21.08 o 
  -8  -9   6       89.01       96.31     28.32 o 
  -7  -9   6      254.89      251.87     27.62 o 
  -6  -9   6       53.69       57.48     14.70 o 
  -5  -9   6      309.68      319.57     38.13 o 
  -4  -9   6      498.36      525.38     59.18 o 
  -3  -9   6      795.41      879.08     67.69 o 
  -2  -9   6      273.11      308.79     31.75 o 
  -1  -9   6      649.13      603.39     37.37 o 
   0  -9   6       38.93       40.20      6.71 o 
   1  -9   6      265.66      219.29     16.92 o 
   2  -9   6      290.43      310.85     21.27 o 
   3  -9   6      613.98      589.19     50.20 o 
   5  -9   6      152.79      153.65     23.98 o 
   6  -9   6       20.75       35.84     15.21 o 
   8  -9   6       98.47       89.34     23.88 o 
  -8  -8   6       65.88       77.60     17.77 o 
  -7  -8   6       33.68       38.42     13.72 o 
  -6  -8   6      346.08      332.21     28.34 o 
  -5  -8   6       27.04       31.67     12.02 o 
  -4  -8   6      568.24      570.63     38.36 o 
  -3  -8   6      507.68      524.33     26.87 o 
  -2  -8   6       93.69       91.61      9.67 o 
  -1  -8   6      631.63      644.27     30.88 o 
   0  -8   6      382.60      366.75     19.48 o 
   1  -8   6      417.53      438.10     31.25 o 
   2  -8   6      225.93      213.34     16.49 o 
   3  -8   6      125.88      111.53     12.39 o 
   4  -8   6      583.35      532.88     32.93 o 
   5  -8   6       72.34       71.78     17.96 o 
   6  -8   6      147.79      126.44     22.82 o 
   7  -8   6      169.89      166.37     27.51 o 
   8  -8   6       37.57       14.00     14.99 o 
  -8  -7   6      231.05      202.15     25.86 o 
  -7  -7   6        5.53        9.38     11.71 o 
  -6  -7   6       26.59       25.76     12.31 o 
  -5  -7   6      629.44      576.53     39.52 o 
  -4  -7   6      283.87      277.97     38.77 o 
  -3  -7   6       77.32       90.94     20.15 o 
  -2  -7   6       28.41       38.89      9.71 o 
  -1  -7   6      160.45      205.86     15.71 o 
   0  -7   6      291.23      228.44     17.31 o 
   1  -7   6      525.01      493.42     27.89 o 
   2  -7   6       98.58       72.87      9.42 o 
   3  -7   6      521.72      461.32     28.68 o 
   4  -7   6      184.37      174.20     15.77 o 
   5  -7   6      323.49      335.54     34.55 o 
   6  -7   6      240.70      220.52     31.17 o 
   7  -7   6       20.19       30.87     14.74 o 
   8  -7   6      164.28      173.56     29.78 o 
  -8  -6   6        2.34        1.23     12.44 o 
  -7  -6   6      252.87      228.96     39.31 o 
  -6  -6   6      557.50      539.57     56.11 o 
  -5  -6   6      544.32      561.62     38.65 o 
  -4  -6   6      698.60      767.58     55.61 o 
  -3  -6   6      131.53      127.54     11.51 o 
  -2  -6   6      292.82      279.33     16.82 o 
  -1  -6   6      181.89      163.10     12.11 o 
   0  -6   6     1328.72     1260.46     55.48 o 
   1  -6   6      122.46       98.98      8.81 o 
   2  -6   6       33.48        9.98      8.58 o 
   3  -6   6       28.79       45.28      8.21 o 
   4  -6   6      374.68      414.23     33.12 o 
   5  -6   6      476.86      458.74     43.38 o 
   6  -6   6      270.70      291.42     33.52 o 
   7  -6   6       41.51       41.32     15.77 o 
   8  -6   6       12.30       32.25     16.92 o 
  -8  -5   6       63.56       78.20     18.07 o 
  -7  -5   6       77.69       73.96     16.59 o 
  -6  -5   6      155.94      152.61     20.07 o 
  -5  -5   6      225.40      197.00     15.64 o 
  -4  -5   6       75.16       70.32     19.94 o 
  -3  -5   6      374.16      376.82     26.69 o 
  -2  -5   6       49.76       47.55      7.68 o 
  -1  -5   6      381.59      411.50     31.28 o 
   0  -5   6      313.71      296.57     16.63 o 
   1  -5   6      450.98      496.48     29.69 o 
   2  -5   6      161.45      164.39     17.21 o 
   3  -5   6       25.14       33.76      7.03 o 
   4  -5   6      175.02      125.60     20.52 o 
   5  -5   6       18.79       25.01     12.76 o 
   6  -5   6       13.50        1.10     12.23 o 
   7  -5   6      105.30       92.49     21.33 o 
   8  -5   6       75.51       62.03     18.99 o 
  -8  -4   6      131.68      143.93     25.66 o 
  -7  -4   6      152.77      137.96     20.60 o 
  -6  -4   6      105.06       98.87     16.90 o 
  -5  -4   6       30.02       33.29     16.01 o 
  -4  -4   6      150.28      142.70     12.96 o 
  -3  -4   6      233.47      258.57     17.37 o 
  -2  -4   6     1124.98     1221.07     54.70 o 
  -1  -4   6      227.66      248.83     15.26 o 
   0  -4   6      583.59      640.45     30.00 o 
   1  -4   6      163.89      172.99     16.85 o 
   2  -4   6     1038.80     1037.29     55.85 o 
   3  -4   6      129.32      153.05     13.42 o 
   4  -4   6       20.55       20.93     11.49 o 
   5  -4   6      191.87      178.63     26.47 o 
   6  -4   6      177.37      182.52     27.34 o 
   7  -4   6       74.86       63.42     18.25 o 
   8  -4   6       50.53       45.89     12.71 o 
  -8  -3   6       36.45       38.49     15.48 o 
  -7  -3   6       92.19      124.56     19.73 o 
  -6  -3   6      105.28      108.85     12.42 o 
  -5  -3   6      105.47      104.59     13.79 o 
  -4  -3   6      958.08      941.85     44.41 o 
  -3  -3   6      134.27      119.73     13.14 o 
  -2  -3   6     1036.59      915.53     42.28 o 
  -1  -3   6       64.29       52.41     12.11 o 
   0  -3   6      241.78      222.94     13.18 o 
   1  -3   6      435.89      421.95     52.72 o 
   2  -3   6       77.60       53.23      7.65 o 
   3  -3   6      704.85      601.60     34.67 o 
   4  -3   6      616.19      593.57     51.01 o 
   5  -3   6      476.48      426.03     40.34 o 
   6  -3   6       66.16       81.45     18.87 o 
   7  -3   6      221.42      196.07     22.53 o 
   8  -3   6       46.92       50.54     22.19 o 
  -8  -2   6        9.53        0.83     12.71 o 
  -7  -2   6      334.47      324.18     29.18 o 
  -6  -2   6      241.68      287.23     19.55 o 
  -5  -2   6      790.25      714.46     35.79 o 
  -4  -2   6      230.97      213.52     18.52 o 
  -3  -2   6      938.89      913.20     42.68 o 
  -2  -2   6      479.83      672.49     39.12 o 
  -1  -2   6      329.15      381.87     29.58 o 
   0  -2   6        0.11       10.69      3.93 o 
   1  -2   6      271.97      256.14     28.16 o 
   2  -2   6      845.16      841.94     38.34 o 
   3  -2   6      211.14      270.64     18.28 o 
   4  -2   6      230.03      217.17     28.02 o 
   6  -2   6      205.85      229.77     64.21 o 
   7  -2   6      384.68      407.95     31.01 o 
   8  -2   6       40.58       40.43     13.15 o 
  -8  -1   6      300.37      339.48     48.32 o 
  -7  -1   6       49.32       44.34     12.40 o 
  -6  -1   6      315.13      286.62     28.74 o 
  -5  -1   6      539.11      564.37     35.64 o 
  -4  -1   6      888.71      783.48     45.66 o 
  -3  -1   6      465.62      528.37     45.86 o 
  -2  -1   6       93.76      122.88     11.13 o 
  -1  -1   6     1611.57     1501.54     65.02 o 
   0  -1   6       89.64       66.32      9.43 o 
   1  -1   6      780.75      843.40     38.60 o 
   2  -1   6       56.00       59.73      6.70 o 
   3  -1   6      965.41      942.66     42.81 o 
   4  -1   6      448.07      503.23     82.15 o 
   5  -1   6      650.17      642.52     40.79 o 
   6  -1   6      192.19      166.47     19.50 o 
   7  -1   6      143.90      149.53     24.30 o 
   8  -1   6       90.13       90.75     15.69 o 
  -7   0   6       55.51       42.24     14.99 o 
  -6   0   6       26.78       45.52     11.76 o 
  -5   0   6       81.51       85.99     12.96 o 
  -4   0   6       21.48       92.08     21.26 o 
  -3   0   6      641.49      620.97     49.88 o 
  -2   0   6        2.31       16.94      9.13 o 
  -1   0   6      120.56      187.03     11.48 o 
   0   0   6       26.57       21.27      4.70 o 
   1   0   6      758.48      601.04     45.52 o 
   2   0   6       25.21       44.18      5.73 o 
   3   0   6      588.06      650.26     39.37 o 
   4   0   6      311.67      289.68     22.46 o 
   5   0   6       11.21       28.53     10.67 o 
   6   0   6       37.20       50.23     17.58 o 
   7   0   6      199.83      220.92     23.30 o 
   8   0   6      310.59      312.99     27.27 o 
  -7   1   6       49.76       64.49     17.21 o 
  -6   1   6      313.37      273.86     29.36 o 
  -5   1   6      538.54      532.67     45.19 o 
  -4   1   6      881.73      774.89     60.58 o 
  -3   1   6      461.39      479.01     40.71 o 
  -2   1   6       89.31       89.57     12.53 o 
  -1   1   6     1619.26     1428.22     75.33 o 
   0   1   6       92.09       94.19     11.06 o 
   1   1   6      795.40      893.20     49.04 o 
   2   1   6       56.49       62.82      6.79 o 
   3   1   6      966.82      927.07     60.23 o 
   4   1   6      446.35      427.23     28.85 o 
   5   1   6      634.57      635.19     50.27 o 
   6   1   6      188.56      175.66     20.01 o 
   7   1   6      145.09      140.03     18.34 o 
   8   1   6       88.83      110.14     17.29 o 
  -8   2   6        8.89       12.54     14.39 o 
  -7   2   6      330.55      282.60     31.82 o 
  -6   2   6      240.84      265.57     29.06 o 
  -5   2   6      806.61      617.23     51.25 o 
  -4   2   6      224.45      294.35     28.96 o 
  -3   2   6      935.24      833.53     64.49 o 
  -2   2   6      480.37      596.06     93.21 o 
  -1   2   6      323.27      362.82     55.51 o 
   0   2   6        0.05        8.49      3.37 o 
   1   2   6      273.28      308.10     20.31 o 
   2   2   6      843.15      709.22     39.42 o 
   3   2   6      211.98      297.02     22.20 o 
   4   2   6      233.85      278.76     21.46 o 
   5   2   6       95.47      129.56     41.31 o 
   6   2   6      203.14      173.63     18.97 o 
   7   2   6      391.53      352.22     28.19 o 
   8   2   6       42.36       28.70     25.85 o 
  -8   3   6       37.59       49.96     17.55 o 
  -7   3   6       92.26       68.38     17.81 o 
  -6   3   6      108.86      106.91     19.55 o 
  -5   3   6      110.56      139.49     20.47 o 
  -4   3   6      977.01      836.11     65.30 o 
  -3   3   6      134.11      174.84     24.34 o 
  -2   3   6     1034.98      935.53     60.75 o 
  -1   3   6       70.92       51.02      8.29 o 
   0   3   6      242.98      219.49     15.96 o 
   1   3   6      431.93      430.76     21.73 o 
   2   3   6       76.71       61.82     13.51 o 
   3   3   6      712.72      666.00     40.07 o 
   4   3   6      614.40      629.90     32.51 o 
   5   3   6      470.01      459.04     65.08 o 
   6   3   6       66.47       74.47     13.35 o 
   7   3   6      225.76      220.77     27.44 o 
   8   3   6       45.51       37.49     12.12 o 
  -8   4   6      129.86      102.54     22.81 o 
  -7   4   6      152.74      141.68     24.94 o 
  -6   4   6      109.99       85.08     18.32 o 
  -5   4   6       30.84       58.49     14.40 o 
  -4   4   6      143.76      113.79     18.44 o 
  -3   4   6      222.69      265.71     18.52 o 
  -2   4   6     1126.84     1195.95     64.70 o 
  -1   4   6      233.48      249.00     17.00 o 
   0   4   6      582.67      600.28     34.95 o 
   1   4   6      159.80      229.63     13.96 o 
   2   4   6     1046.44     1123.80     43.74 o 
   3   4   6      130.99      168.98     13.84 o 
   4   4   6       20.54       24.60      7.41 o 
   5   4   6      190.05      237.84     23.18 o 
   6   4   6      174.16      176.67     16.66 o 
   7   4   6       72.73       68.14     13.67 o 
   8   4   6       53.62       50.00     13.38 o 
  -8   5   6       66.83       54.16     18.62 o 
  -7   5   6       73.87       53.27     16.86 o 
  -6   5   6      155.01      156.45     24.70 o 
  -5   5   6      230.48      225.51     26.31 o 
  -4   5   6       81.31       91.17     16.77 o 
  -3   5   6      371.73      357.49     50.31 o 
  -2   5   6       46.53       55.38      8.58 o 
  -1   5   6      385.09      411.15     60.36 o 
   1   5   6      432.09      463.69     38.99 o 
   2   5   6      155.53      152.38      9.60 o 
   3   5   6       25.28       24.46     13.72 o 
   4   5   6      170.24      176.93     21.84 o 
   5   5   6       17.39       24.90     10.97 o 
   6   5   6       14.24       12.91      7.28 o 
   7   5   6      108.91       95.02     13.20 o 
   8   5   6       72.24       88.30     22.16 o 
  -8   6   6        2.63       -7.25     13.12 o 
  -7   6   6      249.78      215.32     30.77 o 
  -6   6   6      551.54      456.49     43.32 o 
  -5   6   6      532.26      554.31     47.98 o 
  -4   6   6      695.57      719.72    129.98 o 
  -3   6   6      135.72      133.30     21.35 o 
  -2   6   6      291.44      298.08     34.79 o 
  -1   6   6      185.19      168.19     14.13 o 
   0   6   6     1322.66     1148.89     51.48 o 
   1   6   6      126.24      107.13      9.63 o 
   2   6   6       31.32       36.11      9.25 o 
   3   6   6       30.09       56.23      8.55 o 
   4   6   6      379.49      355.52     38.28 o 
   5   6   6      485.01      452.95     26.03 o 
   6   6   6      276.35      285.80     30.08 o 
   7   6   6       42.52       41.24      9.92 o 
   8   6   6       11.58       19.58     12.05 o 
  -8   7   6      232.90      234.14     33.99 o 
  -7   7   6        6.54       18.04     14.07 o 
  -6   7   6       25.64       22.83     12.19 o 
  -5   7   6      639.90      600.34     52.03 o 
  -4   7   6      273.42      258.24     39.40 o 
  -3   7   6       82.37       87.44     10.66 o 
  -2   7   6       31.35       51.97      8.69 o 
  -1   7   6      156.90      190.49     23.06 o 
   0   7   6      286.86      339.21     32.38 o 
   1   7   6      531.96      548.93     27.26 o 
   2   7   6      105.72      114.64     10.92 o 
   3   7   6      518.77      469.32     25.57 o 
   4   7   6      176.77      173.95     15.10 o 
   5   7   6      312.76      367.51     22.66 o 
   6   7   6      236.50      226.80     19.41 o 
   7   7   6       20.11       30.74      9.18 o 
   8   7   6      165.67      185.13     18.93 o 
  -8   8   6       63.49       57.15     19.67 o 
  -7   8   6       35.77       51.58     17.59 o 
  -6   8   6      350.93      338.01     36.09 o 
  -5   8   6       23.90       39.75     14.03 o 
  -4   8   6      585.27      571.25     35.34 o 
  -3   8   6      524.80      546.38     33.37 o 
  -2   8   6       98.47       99.08     11.90 o 
  -1   8   6      633.13      345.25     31.64 o 
   0   8   6      392.05      363.37     19.31 o 
   1   8   6      416.04      470.87     24.16 o 
   2   8   6      228.65      214.56     16.77 o 
   3   8   6      119.68      169.93     40.03 o 
   4   8   6      578.25      587.33     31.14 o 
   5   8   6       75.77       88.55     11.55 o 
   6   8   6      149.51      166.29     16.13 o 
   7   8   6      168.20      148.50     16.08 o 
   8   8   6       37.40       46.76     11.26 o 
  -8   9   6       86.86       74.36     21.24 o 
  -7   9   6      259.39      275.07     36.70 o 
  -6   9   6       53.83       41.82     15.97 o 
  -5   9   6      298.08      265.87     30.30 o 
  -4   9   6      495.92      514.11     37.50 o 
  -3   9   6      791.99      838.69     48.17 o 
  -2   9   6      270.19      211.96     24.32 o 
  -1   9   6      647.16      593.87     60.15 o 
   0   9   6       39.60       39.60      9.02 o 
   1   9   6      265.87      299.67     23.26 o 
   2   9   6      297.76      295.34     31.94 o 
   3   9   6      606.71      684.22     34.34 o 
   4   9   6       50.12       80.94     27.05 o 
   5   9   6      157.27      160.07     15.03 o 
   6   9   6       22.30       25.93      8.50 o 
   7   9   6      103.39      141.36     15.70 o 
   8   9   6      102.49       97.44     14.41 o 
  -8  10   6      110.84      112.57     24.90 o 
  -7  10   6      110.99      110.72     23.98 o 
  -6  10   6      160.97      167.35     27.34 o 
  -5  10   6       78.04       51.49     15.94 o 
  -4  10   6      263.18      258.46     20.34 o 
  -3  10   6      497.69      474.37     42.55 o 
  -2  10   6      616.06      521.19     39.89 o 
  -1  10   6      333.29      354.49     24.23 o 
   0  10   6       12.76       24.62      7.64 o 
   1  10   6      307.72      311.36     18.30 o 
   2  10   6      157.22      110.11     13.42 o 
   3  10   6      228.46      209.85     15.74 o 
   4  10   6      283.38      278.26     18.69 o 
   5  10   6       38.89       37.53      8.91 o 
   6  10   6       34.05       32.48     10.15 o 
   7  10   6      121.77      132.51     15.57 o 
   8  10   6       37.76       25.80     16.70 o 
  -8  11   6       12.79        4.78     14.94 o 
  -7  11   6      186.23      166.48     28.91 o 
  -6  11   6      151.04      102.34     21.62 o 
  -5  11   6      123.12      123.50     19.53 o 
  -3  11   6       51.30       91.48     12.22 o 
  -2  11   6      254.03      278.22     20.45 o 
  -1  11   6      861.20      839.95     88.31 o 
   0  11   6      812.83      812.88     38.58 o 
   1  11   6      384.64      421.59     47.52 o 
   2  11   6      825.26      768.82     37.64 o 
   3  11   6      241.31      227.84     16.70 o 
   4  11   6      740.29      708.09     36.09 o 
   5  11   6      166.95      170.66     16.02 o 
   6  11   6      143.50      126.05     15.09 o 
   7  11   6      194.71      182.24     17.88 o 
   8  11   6        2.57        8.41      8.81 o 
  -8  12   6      282.34      251.45     36.67 o 
  -7  12   6      292.18      324.19     37.03 o 
  -6  12   6       36.59       13.77     13.15 o 
  -5  12   6      488.54      435.90     42.91 o 
  -4  12   6      167.05      148.41     29.70 o 
  -3  12   6     1240.34     1038.96     59.29 o 
  -2  12   6      857.31      872.20     51.92 o 
  -1  12   6      822.19      760.78     44.70 o 
   0  12   6      237.86      241.36     15.42 o 
   1  12   6      750.75      773.04     37.66 o 
   2  12   6      298.48      368.81     21.41 o 
   3  12   6      404.40      437.73     24.67 o 
   4  12   6      172.81      195.13     16.72 o 
   5  12   6      185.01      255.68     20.87 o 
   6  12   6      139.41      126.65     14.42 o 
   7  12   6      113.82      142.26     16.00 o 
   8  12   6      173.53      207.74     26.24 o 
  -7  13   6        7.06        6.39     14.20 o 
  -6  13   6       51.57       46.95     17.74 o 
  -5  13   6      431.43      422.04     30.36 o 
  -4  13   6      649.29      674.65     59.07 o 
  -3  13   6      105.37      119.17     18.72 o 
  -2  13   6      700.71      690.15     41.65 o 
  -1  13   6       46.18       50.36     11.64 o 
   0  13   6     1762.39     1862.54     91.45 o 
   1  13   6       31.68       29.26      7.01 o 
   2  13   6      131.62      156.26     24.48 o 
   3  13   6      289.75      292.39     18.78 o 
   4  13   6      841.12      843.05     42.10 o 
   5  13   6      273.89      300.18     20.32 o 
   6  13   6      109.52       98.92     13.24 o 
   7  13   6        1.34        3.48      7.73 o 
  -7  14   6       49.26       46.98     18.78 o 
  -6  14   6      102.20       91.67     21.82 o 
  -5  14   6       17.59       12.22      9.15 o 
  -4  14   6      305.94      294.17     23.54 o 
  -3  14   6       28.71       26.13      8.56 o 
  -2  14   6       64.49       79.91     22.87 o 
  -1  14   6       97.56      130.35     29.85 o 
   0  14   6       35.37       22.15      6.48 o 
   1  14   6      218.77      227.80     16.08 o 
   2  14   6       15.30       36.13      7.76 o 
   3  14   6      308.34      305.52     19.53 o 
   4  14   6      169.04      162.74     15.05 o 
   5  14   6        7.95       11.32      7.01 o 
   6  14   6       88.71       83.95     12.28 o 
   7  14   6       13.74       13.88      8.44 o 
  -7  15   6       82.11       84.90     23.15 o 
  -6  15   6       60.15       87.57     22.17 o 
  -5  15   6       83.93       97.39     34.89 o 
  -4  15   6      400.15      300.65     32.52 o 
  -3  15   6      757.59      679.76     41.87 o 
  -2  15   6       31.76       44.26     14.62 o 
  -1  15   6       88.12       98.41     13.66 o 
   0  15   6      460.35      409.14     22.83 o 
   1  15   6      105.51       95.74     11.02 o 
   2  15   6      304.18      291.80     18.74 o 
   3  15   6      318.12      393.99     48.54 o 
   4  15   6      778.56      728.61     37.56 o 
   5  15   6       89.11       85.84     13.25 o 
   6  15   6       80.15       74.15     11.67 o 
   7  15   6      117.36      111.04     18.98 o 
  -7  16   6        9.19       -9.85     12.87 o 
  -6  16   6      159.40      135.46     26.19 o 
  -5  16   6      259.85      225.30     22.96 o 
  -4  16   6      907.61      860.17     52.15 o 
  -3  16   6      314.02      351.02     26.01 o 
  -2  16   6      484.26      528.43     79.00 o 
  -1  16   6       48.30       56.03     11.15 o 
   0  16   6       24.83       24.04      6.80 o 
   1  16   6      140.68      129.88     12.79 o 
   2  16   6      265.35      361.16     32.09 o 
   3  16   6      570.19      561.70     30.54 o 
   4  16   6       76.76       80.23     20.91 o 
   5  16   6       74.81       64.35     10.81 o 
   6  16   6      121.66      152.02     16.19 o 
   7  16   6       49.97       65.75     15.82 o 
  -7  17   6      490.70      426.46     47.05 o 
  -6  17   6       20.23       13.29     15.32 o 
  -5  17   6      242.69      254.45     25.24 o 
  -4  17   6      162.30      159.68     27.82 o 
  -3  17   6      170.17      182.50     20.01 o 
  -2  17   6       72.00       62.98     11.82 o 
  -1  17   6       33.30       37.64     16.87 o 
   0  17   6      155.96      139.55     13.07 o 
   1  17   6        6.43        9.56      6.32 o 
   2  17   6      280.40      255.95     17.59 o 
   3  17   6       23.69       30.36      8.12 o 
   4  17   6      302.81      311.30     25.54 o 
   5  17   6      112.35       96.84     12.94 o 
   6  17   6       52.28       37.69     13.02 o 
   7  17   6       87.65       80.71     17.01 o 
  -6  18   6      165.29      139.36     19.73 o 
  -5  18   6       13.90       24.25     16.37 o 
  -4  18   6       21.21       26.54     10.41 o 
  -3  18   6      256.21      275.79     22.94 o 
  -2  18   6       42.67       39.74     10.50 o 
  -1  18   6      245.80      255.88     21.85 o 
   0  18   6        7.53       15.00      8.00 o 
   1  18   6       68.52       64.77      9.94 o 
   2  18   6       11.79       17.90      7.42 o 
   3  18   6      197.65      202.98     22.48 o 
   4  18   6      175.16      174.09     16.68 o 
   5  18   6      162.19      126.74     14.21 o 
   6  18   6      126.77      120.53     19.57 o 
  -6  19   6       12.90       20.92     11.42 o 
  -5  19   6      241.70      224.59     24.12 o 
  -4  19   6      162.42      144.50     18.30 o 
  -3  19   6       96.14       85.56     14.53 o 
  -2  19   6      152.74      180.31     20.16 o 
  -1  19   6       83.50       84.66     14.03 o 
   0  19   6       61.61       67.92     27.65 o 
   1  19   6       76.68       73.18     10.72 o 
   2  19   6      141.18      136.18     14.22 o 
   3  19   6       60.17       68.58     10.86 o 
   4  19   6      122.24      130.59     14.58 o 
   5  19   6      174.14      172.10     24.21 o 
   6  19   6       95.27       90.33     17.42 o 
  -6  20   6      181.75      150.71     21.15 o 
  -5  20   6      233.90      211.07     23.90 o 
  -4  20   6       76.53       79.21     14.49 o 
  -3  20   6      127.91      143.53     26.61 o 
  -2  20   6      239.66      221.08     22.78 o 
  -1  20   6      122.50      126.11     17.21 o 
   0  20   6      161.53      154.82     22.22 o 
   1  20   6      140.77      159.15     15.54 o 
   2  20   6       80.84       86.25     11.94 o 
   3  20   6      139.46      149.66     15.21 o 
   4  20   6      105.23       97.20     12.97 o 
   5  20   6       89.70       80.16     16.07 o 
   6  20   6       57.59       42.96     13.97 o 
  -5  21   6       25.56       21.46     11.60 o 
  -4  21   6      271.42      283.73     25.25 o 
  -3  21   6      263.92      261.04     36.94 o 
  -2  21   6      236.72      225.23     23.53 o 
  -1  21   6      171.48      139.41     17.98 o 
   0  21   6       23.26       13.47      9.51 o 
   1  21   6       26.87       30.46      9.19 o 
   2  21   6      324.16      336.58     22.13 o 
   3  21   6       29.87       36.64      9.75 o 
   4  21   6      460.22      460.25     35.71 o 
   5  21   6       93.09       97.27     18.11 o 
  -5  22   6      119.27      104.50     17.98 o 
  -4  22   6       32.33       33.19     12.05 o 
  -3  22   6       19.79       18.08     10.10 o 
  -2  22   6       56.43       52.90     13.46 o 
  -1  22   6      213.17      241.74     25.15 o 
   0  22   6      131.73      120.41     16.94 o 
   1  22   6      172.36      165.09     16.45 o 
   2  22   6       12.36       15.95      8.03 o 
   3  22   6      151.02      139.56     17.62 o 
   4  22   6        7.50        1.80      8.61 o 
   5  22   6       62.90       67.75     15.60 o 
  -5  23   6        6.59       -0.32     10.48 o 
  -4  23   6      106.81      131.67     19.85 o 
  -3  23   6       30.62       35.36     11.95 o 
  -2  23   6      407.21      465.31     49.92 o 
  -1  23   6        9.02        9.15      9.73 o 
   0  23   6      403.15      457.61     33.72 o 
   1  23   6      103.09      115.85     17.22 o 
   2  23   6      356.12      382.83     24.87 o 
   3  23   6       35.46       30.60     11.85 o 
   4  23   6       53.16       55.71     23.90 o 
   5  23   6        5.29       20.70     12.11 o 
  -4  24   6      233.72      224.22     25.88 o 
  -3  24   6      197.02      261.73     27.83 o 
  -2  24   6       25.74       22.60     11.20 o 
  -1  24   6      260.83      284.35     27.87 o 
   0  24   6       49.60       89.62     33.93 o 
   1  24   6       97.22      112.60     17.02 o 
   2  24   6       37.64       21.36      9.19 o 
   3  24   6      108.92      138.80     20.19 o 
   4  24   6       61.46       84.90     18.78 o 
  -3  25   6       67.45       68.91     15.78 o 
  -2  25   6      139.51      141.46     20.30 o 
  -1  25   6      136.75      132.42     19.39 o 
   0  25   6      259.75      320.37     69.28 o 
   1  25   6       50.63       53.39     13.55 o 
   2  25   6      199.87      204.54     45.63 o 
   3  25   6      275.14      273.00     29.13 o 
  -3  26   6       87.01       75.80     16.72 o 
  -2  26   6      137.10      144.22     36.74 o 
  -1  26   6       11.14       10.20     10.92 o 
   0  26   6      223.77      243.27     26.54 o 
   1  26   6       74.16       77.39     22.94 o 
   2  26   6      130.00      130.50     20.54 o 
   3  26   6       50.61       47.97     14.16 o 
  -2  27   6       94.18      100.12     34.55 o 
  -1  27   6      344.88      372.29     32.44 o 
   0  27   6       61.28       65.83     15.31 o 
   1  27   6       86.16       98.15     26.07 o 
   2  27   6       29.46       25.45     17.22 o 
  -1 -26   7       17.17        7.52     14.15 o 
   0 -26   7      206.72      298.21     38.62 o 
   1 -26   7      107.12       92.24     23.35 o 
  -2 -25   7       14.38       20.47     12.35 o 
  -1 -25   7      118.95      150.52     27.96 o 
   0 -25   7      124.36      155.94     29.04 o 
   1 -25   7       51.92       64.19     20.53 o 
   2 -25   7       21.40       46.60     19.68 o 
  -3 -24   7       36.59       42.22     14.18 o 
  -2 -24   7       55.35       46.10     14.00 o 
  -1 -24   7      144.16      140.74     26.47 o 
   0 -24   7       54.40       36.97     16.94 o 
   1 -24   7      439.65      437.25     47.02 o 
   2 -24   7      147.13      106.59     24.17 o 
   3 -24   7       14.70       12.89     14.27 o 
  -4 -23   7       46.40       59.38     15.75 o 
  -3 -23   7       55.93       65.65     14.98 o 
  -2 -23   7      143.55      146.20     26.57 o 
  -1 -23   7      167.43      160.56     19.88 o 
   0 -23   7       93.89      102.12     23.07 o 
   1 -23   7      101.13      122.05     24.97 o 
   2 -23   7       31.61       42.32     16.79 o 
   3 -23   7      113.86      122.61     25.22 o 
   4 -23   7      214.94      171.77     30.49 o 
  -4 -22   7      134.20      136.82     20.43 o 
  -3 -22   7      104.25      118.17     18.38 o 
  -2 -22   7      128.81       81.46     15.48 o 
  -1 -22   7       71.39       63.49     13.59 o 
   0 -22   7       46.81       48.55     17.00 o 
   1 -22   7       49.39       76.40     20.60 o 
   2 -22   7       89.66       95.93     21.53 o 
   3 -22   7       12.56       38.20     16.52 o 
   4 -22   7       28.56       35.73     17.21 o 
  -5 -21   7       97.32      120.90     20.08 o 
  -4 -21   7       71.22       68.25     15.75 o 
  -3 -21   7       46.04       39.98     12.77 o 
  -2 -21   7      189.48      185.64     21.00 o 
  -1 -21   7       41.53       28.80     16.45 o 
   0 -21   7      152.74      111.57     22.96 o 
   1 -21   7      238.42      250.85     35.77 o 
   2 -21   7      206.38      207.22     31.40 o 
   3 -21   7      411.52      389.15     42.36 o 
   4 -21   7      128.96      137.90     22.17 o 
   5 -21   7      252.46      218.76     23.93 o 
  -5 -20   7      299.54      291.75     29.98 o 
  -4 -20   7       37.79       28.15     12.75 o 
  -3 -20   7      380.23      354.99     31.53 o 
  -2 -20   7       81.58       82.58     15.78 o 
  -1 -20   7      426.82      353.44     27.68 o 
   0 -20   7      228.01      173.20     28.46 o 
   1 -20   7      137.40      210.67     30.88 o 
   2 -20   7      344.10      303.29     35.30 o 
   3 -20   7       27.61       33.71     14.78 o 
   4 -20   7       85.85       92.69     15.45 o 
   5 -20   7      198.54      207.06     22.87 o 
  -5 -19   7       54.48       65.09     16.06 o 
  -4 -19   7       78.79       70.99     15.26 o 
  -3 -19   7      169.30      135.86     18.87 o 
  -2 -19   7      112.27      105.78     16.26 o 
  -1 -19   7      206.43      214.48     21.93 o 
   0 -19   7       80.20       50.08     16.58 o 
   1 -19   7      156.08      126.87     23.86 o 
   2 -19   7       44.14       25.78     14.51 o 
   3 -19   7      120.15      102.53     15.00 o 
   4 -19   7       23.76       23.16     10.86 o 
   5 -19   7      373.93      337.48     38.80 o 
  -6 -18   7       81.39       68.17     23.59 o 
  -5 -18   7      248.42      194.63     24.70 o 
  -4 -18   7       68.43       73.81     15.22 o 
  -3 -18   7      131.92      129.48     18.03 o 
  -2 -18   7       24.73       40.76     11.73 o 
  -1 -18   7      391.81      345.04     26.51 o 
   0 -18   7      213.13      200.31     35.35 o 
   1 -18   7      125.82      155.44     24.75 o 
   2 -18   7        9.58       -1.81     10.74 o 
   3 -18   7      129.11      152.24     17.66 o 
   4 -18   7       35.99       40.79     11.39 o 
   5 -18   7       21.84       15.55     15.46 o 
   6 -18   7      279.63      280.28     39.61 o 
  -6 -17   7       24.31       35.35     20.57 o 
  -5 -17   7       37.59       44.35     13.83 o 
  -4 -17   7       61.69       55.75     17.82 o 
  -3 -17   7      107.77      135.27     23.22 o 
  -2 -17   7       29.88       28.21     10.66 o 
  -1 -17   7       80.26       76.72     12.97 o 
   0 -17   7       41.28       47.55     11.05 o 
   1 -17   7      516.73      421.13     41.76 o 
   2 -17   7       75.82       72.39     12.21 o 
   3 -17   7      165.40      194.07     19.64 o 
   4 -17   7      261.79      229.25     29.40 o 
   5 -17   7      134.21      128.84     24.82 o 
   6 -17   7       55.86       65.51     21.25 o 
  -6 -16   7       23.76       18.50     13.02 o 
  -5 -16   7      306.47      281.66     28.94 o 
  -4 -16   7      135.72      142.06     19.27 o 
  -3 -16   7      875.30      813.46     51.19 o 
  -2 -16   7       41.61       41.87     11.44 o 
  -1 -16   7       44.30       38.37     13.32 o 
   0 -16   7      572.02      547.84     35.48 o 
   1 -16   7       51.13       64.23     16.68 o 
   2 -16   7       99.12       92.95     13.07 o 
   3 -16   7      148.86      211.52     23.74 o 
   4 -16   7      414.82      372.30     27.38 o 
   5 -16   7       48.24       42.46     18.04 o 
   6 -16   7      116.92       79.33     22.94 o 
  -6 -15   7       48.49       46.56     14.85 o 
  -5 -15   7       30.43       30.03     12.42 o 
  -4 -15   7      304.33      283.56     26.08 o 
  -3 -15   7       23.51       40.68     11.78 o 
  -2 -15   7       92.08       84.66     14.74 o 
  -1 -15   7       23.15       28.28      9.61 o 
   0 -15   7      123.73      118.93     25.89 o 
   1 -15   7      241.87      232.91     26.48 o 
   2 -15   7       46.50       41.58      9.85 o 
   3 -15   7      330.93      291.95     22.69 o 
   4 -15   7      376.21      343.68     25.82 o 
   5 -15   7      181.43      168.45     27.94 o 
   6 -15   7       33.56       36.78     18.43 o 
  -7 -14   7       31.21       27.17     14.71 o 
  -6 -14   7       64.56       51.05     15.50 o 
  -5 -14   7      369.84      366.01     30.11 o 
  -4 -14   7      306.38      347.60     28.37 o 
  -3 -14   7      134.38      132.68     17.59 o 
  -2 -14   7      205.84      190.87     20.12 o 
  -1 -14   7      403.81      458.22     52.07 o 
   0 -14   7      140.87      129.30     18.46 o 
   1 -14   7      433.69      504.64     31.89 o 
   2 -14   7      191.30      190.98     19.15 o 
   3 -14   7      122.31      119.39     14.70 o 
   4 -14   7     1024.93     1022.97     65.81 o 
   5 -14   7       30.61       34.68     16.02 o 
   6 -14   7       38.21       64.82     20.02 o 
   7 -14   7        8.83       23.71     16.38 o 
  -7 -13   7       64.86       67.52     17.47 o 
  -6 -13   7       42.60       42.06     14.19 o 
  -5 -13   7      156.00      190.33     22.91 o 
  -4 -13   7      457.64      406.89     31.19 o 
  -3 -13   7       77.76      102.77     15.45 o 
  -2 -13   7       94.45      101.65     15.00 o 
  -1 -13   7      562.43      489.55     37.45 o 
   0 -13   7      873.72      907.53     42.17 o 
   1 -13   7      215.81      206.05     17.97 o 
   2 -13   7      107.48      112.28     21.31 o 
   3 -13   7      455.74      435.60     29.00 o 
   4 -13   7       35.25       30.80      9.47 o 
   5 -13   7      429.67      393.57     41.09 o 
   6 -13   7       51.44       61.94     20.00 o 
   7 -13   7       59.84       71.26     22.08 o 
  -7 -12   7      100.17       72.63     17.31 o 
  -6 -12   7      437.87      389.01     32.20 o 
  -5 -12   7      498.65      495.15     36.75 o 
  -4 -12   7       49.39       40.67     17.05 o 
  -3 -12   7       41.63       65.20     18.42 o 
  -2 -12   7      533.71      491.04     33.53 o 
  -1 -12   7      287.75      282.47     24.78 o 
   0 -12   7      636.60      588.59     29.28 o 
   1 -12   7       90.32       79.62     11.43 o 
   2 -12   7      175.10      180.89     16.80 o 
   3 -12   7      297.50      268.13     20.83 o 
   4 -12   7      254.23      226.55     30.68 o 
   5 -12   7       44.18       43.69     16.12 o 
   6 -12   7       74.94       88.48     21.48 o 
   7 -12   7       23.35       10.95     16.18 o 
  -7 -11   7      104.63       89.40     26.76 o 
  -6 -11   7      142.95      163.01     26.40 o 
  -5 -11   7      231.22      223.97     24.48 o 
  -4 -11   7       48.52       52.20     13.06 o 
  -3 -11   7     1131.70     1091.47     64.82 o 
  -2 -11   7       51.35       77.01     26.72 o 
  -1 -11   7       39.89       26.50      8.52 o 
   0 -11   7       11.02       23.45      6.83 o 
   1 -11   7      373.48      275.31     20.60 o 
   2 -11   7      363.72      372.77     25.17 o 
   3 -11   7      156.64      148.36     15.73 o 
   4 -11   7      164.25      113.98     14.33 o 
   5 -11   7      181.34      210.86     30.72 o 
   6 -11   7      333.71      322.62     36.65 o 
   7 -11   7       80.26       93.68     23.34 o 
  -7 -10   7      178.97      172.08     23.33 o 
  -6 -10   7      203.98      216.60     25.40 o 
  -5 -10   7      141.80      123.78     18.60 o 
  -4 -10   7       54.29       68.55     17.17 o 
  -3 -10   7     1477.78     1484.52     84.81 o 
  -2 -10   7      252.04      184.57     27.08 o 
  -1 -10   7      510.55      562.50     28.27 o 
   0 -10   7      203.02      202.35     14.14 o 
   1 -10   7      339.71      372.88     20.14 o 
   2 -10   7     1539.66     1476.90     79.63 o 
   3 -10   7     1178.02      635.19     53.81 o 
   4 -10   7       83.69       53.23     16.80 o 
   5 -10   7       87.93       80.73     19.00 o 
   6 -10   7      186.37      177.46     29.02 o 
   7 -10   7       15.44       25.39     16.82 o 
  -7  -9   7      132.85      161.32     22.59 o 
  -6  -9   7      129.60      126.40     19.81 o 
  -5  -9   7      206.35      180.70     21.81 o 
  -4  -9   7      310.11      300.51     25.53 o 
  -3  -9   7      215.74      186.53     20.02 o 
  -2  -9   7     1076.47      991.40     46.03 o 
  -1  -9   7      436.21      382.54     21.29 o 
   0  -9   7      243.84      254.84     16.09 o 
   1  -9   7     1112.93     1040.40     47.11 o 
   2  -9   7      538.71      505.44     31.63 o 
   3  -9   7      649.00      487.32     54.47 o 
   4  -9   7      400.37      415.87     40.73 o 
   5  -9   7      194.74      191.55     29.02 o 
   6  -9   7       16.07       19.36     15.47 o 
   7  -9   7      156.98      164.41     29.78 o 
  -8  -8   7       68.07       66.57     18.37 o 
  -7  -8   7       92.44       80.81     17.32 o 
  -6  -8   7       57.98       64.40     30.89 o 
  -5  -8   7      137.99      140.88     19.16 o 
  -4  -8   7      175.16      216.94     22.73 o 
  -3  -8   7      164.21      206.71     38.93 o 
  -2  -8   7      116.76      146.99     13.03 o 
  -1  -8   7      280.05      270.79     50.75 o 
   0  -8   7     1076.54     1081.97     48.77 o 
   1  -8   7      662.05      697.21     45.37 o 
   2  -8   7       98.55      110.49     13.02 o 
   3  -8   7      133.65      131.88     16.99 o 
   4  -8   7      246.28      226.27     27.21 o 
   5  -8   7      336.46      338.39     36.79 o 
   6  -8   7      315.03      305.31     35.64 o 
   7  -8   7      129.09      103.69     24.57 o 
   8  -8   7       34.65       12.02     16.45 o 
  -8  -7   7      338.14      362.27     59.79 o 
  -7  -7   7       93.77      106.93     18.88 o 
  -6  -7   7      102.91      123.12     18.99 o 
  -5  -7   7       54.34       54.49     13.39 o 
  -4  -7   7      636.92      601.03     40.53 o 
  -3  -7   7      296.49      358.07     28.42 o 
  -2  -7   7      665.92      703.25     34.42 o 
  -1  -7   7     1061.55     1045.86     47.84 o 
   0  -7   7      219.68      230.95     29.06 o 
   1  -7   7       88.64       87.53     11.32 o 
   3  -7   7      602.65      643.61     38.14 o 
   4  -7   7      256.78      215.93     29.06 o 
   5  -7   7      188.93      178.64     27.20 o 
   6  -7   7       87.59       61.28     18.25 o 
   7  -7   7      149.29      178.84     30.29 o 
   8  -7   7      321.10      358.69     40.87 o 
  -8  -6   7      377.52      398.32     54.42 o 
  -7  -6   7      165.86      153.66     22.32 o 
  -6  -6   7      277.71      251.11     26.73 o 
  -5  -6   7      723.93      675.88     44.95 o 
  -4  -6   7      505.77      559.70     43.66 o 
  -3  -6   7      353.06      364.65     21.43 o 
  -2  -6   7      688.06      768.59     36.91 o 
  -1  -6   7      185.31      202.92     31.74 o 
   0  -6   7      766.62      594.52     35.32 o 
   1  -6   7      754.28      646.13     43.81 o 
   2  -6   7      697.80      720.74     41.58 o 
   3  -6   7      461.70      439.79     28.03 o 
   4  -6   7       73.01      111.38     20.14 o 
   5  -6   7      213.00      211.84     29.68 o 
   6  -6   7      151.24      153.30     26.43 o 
   7  -6   7      139.26      145.58     27.14 o 
   8  -6   7       48.88       49.47     18.64 o 
  -8  -5   7       96.24      115.95     22.09 o 
  -7  -5   7       19.87       23.79     18.41 o 
  -6  -5   7       59.57       77.22     18.62 o 
  -5  -5   7       64.39       69.61     14.57 o 
  -4  -5   7      285.05      297.80     19.42 o 
  -3  -5   7       10.88       11.15      7.11 o 
  -1  -5   7      765.33      777.34     42.44 o 
   0  -5   7      901.52      780.62     31.58 o 
   1  -5   7      233.85      271.58     24.10 o 
   2  -5   7     1348.97     1216.50     78.48 o 
   3  -5   7      132.26      120.37     14.13 o 
   4  -5   7      253.75      241.55     28.80 o 
   5  -5   7      442.69      354.28     37.38 o 
   6  -5   7      403.11      315.50     35.27 o 
   7  -5   7       14.56       10.56     13.12 o 
   8  -5   7       12.65       16.03     11.14 o 
  -8  -4   7       31.43       24.57     15.50 o 
  -7  -4   7      120.57      102.04     26.23 o 
  -6  -4   7      258.61      292.89     29.17 o 
  -5  -4   7       34.72       27.70      8.39 o 
  -4  -4   7      591.98      620.38     31.91 o 
  -3  -4   7      762.13      810.67     39.33 o 
  -2  -4   7     1314.16     1385.37     62.16 o 
  -1  -4   7      104.12      133.85     12.10 o 
   0  -4   7       35.31       35.78      8.93 o 
   1  -4   7      423.00      397.93     25.98 o 
   2  -4   7      547.67      667.39     44.83 o 
   3  -4   7      277.12      298.31     20.67 o 
   4  -4   7      282.86      291.77     31.22 o 
   5  -4   7       16.29       10.07     11.86 o 
   6  -4   7       87.19       91.45     20.70 o 
   7  -4   7       78.98       47.79     12.63 o 
   8  -4   7      198.43      181.47     22.75 o 
  -8  -3   7       43.02       61.65     17.98 o 
  -7  -3   7        9.42        1.65     11.81 o 
  -6  -3   7       63.71       73.70     16.14 o 
  -5  -3   7       54.28       63.60     10.55 o 
  -4  -3   7      518.59      517.60     27.98 o 
  -3  -3   7      164.97      237.69     24.57 o 
  -2  -3   7      356.04      440.58     24.10 o 
  -1  -3   7      335.06      336.61     24.07 o 
   0  -3   7       91.26       93.80      8.88 o 
   1  -3   7      407.37      289.54     40.45 o 
   2  -3   7     1296.69     1200.77     54.12 o 
   3  -3   7      575.44      578.27     36.41 o 
   4  -3   7      472.32      501.30     33.68 o 
   5  -3   7        6.52        8.74      8.10 o 
   6  -3   7       57.80       53.10     12.73 o 
   7  -3   7       76.91       88.85     16.15 o 
   8  -3   7       96.65      116.97     23.06 o 
  -8  -2   7      239.02      277.79     44.70 o 
  -7  -2   7       20.00       30.41     14.23 o 
  -6  -2   7      247.88      283.55     29.43 o 
  -5  -2   7      151.67      178.47     15.79 o 
  -4  -2   7      566.49      526.42     28.59 o 
  -3  -2   7      142.21      178.80     17.37 o 
  -2  -2   7      422.53      384.82     26.30 o 
  -1  -2   7       80.01       73.64     11.22 o 
   0  -2   7      281.78      335.57     31.65 o 
   1  -2   7      529.96      526.99     26.22 o 
   2  -2   7      522.81      507.56     32.75 o 
   3  -2   7      685.56      705.13     42.69 o 
   4  -2   7      365.33      375.38     53.07 o 
   5  -2   7      433.48      387.62     28.75 o 
   6  -2   7       52.87       57.07     12.51 o 
   7  -2   7       18.83       22.64     10.95 o 
   8  -2   7       33.38       33.86     11.85 o 
  -8  -1   7       47.49      116.74     29.19 o 
  -7  -1   7      107.09      120.18     28.22 o 
  -6  -1   7      192.91      186.40     19.89 o 
  -5  -1   7      425.51      405.53     24.18 o 
  -4  -1   7      215.42      219.96     16.82 o 
  -3  -1   7      280.50      275.69     21.34 o 
  -2  -1   7       96.52       95.34     12.79 o 
  -1  -1   7      407.81      354.06     60.36 o 
   0  -1   7      413.05      446.13     22.92 o 
   1  -1   7      364.25      384.86     20.67 o 
   2  -1   7       52.14       71.76      7.87 o 
   3  -1   7       63.46       74.81     24.12 o 
   4  -1   7      528.66      465.17     31.69 o 
   5  -1   7      100.60       91.11     24.43 o 
   6  -1   7      402.52      376.84     32.36 o 
   7  -1   7       85.30       78.33     18.53 o 
   8  -1   7      279.30      243.30     26.46 o 
  -8   0   7      670.50      618.61     64.79 o 
  -7   0   7       29.13       24.78     18.36 o 
  -6   0   7      464.49      363.98     36.21 o 
  -4   0   7      310.59      305.87     31.71 o 
  -3   0   7       58.99       51.04     10.51 o 
  -2   0   7       67.50       69.14     11.56 o 
  -1   0   7       14.78       12.30      4.05 o 
   0   0   7      948.69      921.42     43.95 o 
   1   0   7        1.70       11.99      5.20 o 
   2   0   7       89.75       73.04      8.07 o 
   3   0   7      466.65      457.07     30.48 o 
   4   0   7       35.70       65.14     11.43 o 
   5   0   7     1091.75      979.22     58.26 o 
   6   0   7       44.37       61.45     13.04 o 
   7   0   7      368.40      360.16     29.11 o 
   8   0   7       56.96       39.17     17.37 o 
  -7   1   7      108.34       86.51     19.48 o 
  -6   1   7      193.50      241.68     27.71 o 
  -5   1   7      427.93      313.52     31.75 o 
  -4   1   7      213.23      249.75     27.71 o 
  -3   1   7      279.86      229.63     26.45 o 
  -2   1   7       94.25       77.37     16.12 o 
  -1   1   7      397.15      402.41     34.64 o 
   0   1   7      417.37      416.98     23.66 o 
   1   1   7      371.97      419.25     21.92 o 
   2   1   7       46.60       85.58      8.78 o 
   3   1   7       65.07       74.68     20.94 o 
   4   1   7      518.78      455.65     30.96 o 
   5   1   7      100.26       76.23     18.09 o 
   6   1   7      393.09      379.23     29.08 o 
   7   1   7       87.22      114.76     19.97 o 
   8   1   7      280.04      273.89     31.87 o 
  -7   2   7       19.56       23.17     14.03 o 
  -6   2   7      257.10      208.97     28.11 o 
  -5   2   7      153.73      102.79     18.74 o 
  -4   2   7      561.38      512.66     44.75 o 
  -3   2   7      140.89      127.21     20.45 o 
  -2   2   7      413.69      432.26     38.98 o 
  -1   2   7       82.74      111.69     14.98 o 
   0   2   7      275.87      264.77     29.18 o 
   1   2   7      535.27      504.01     30.88 o 
   2   2   7      537.01      560.38     34.23 o 
   3   2   7      680.80      682.00     55.50 o 
   4   2   7      370.30      386.84     40.58 o 
   5   2   7      422.55      386.53     28.62 o 
   6   2   7       53.09       44.01     11.50 o 
   7   2   7       17.81       29.40     10.98 o 
   8   2   7       34.03       29.55     17.24 o 
  -8   3   7       44.25       63.86     19.98 o 
  -7   3   7        9.63        7.87     12.64 o 
  -6   3   7       64.67       45.60     15.05 o 
  -5   3   7       56.48       41.91     14.18 o 
  -4   3   7      514.66      482.74     42.92 o 
  -3   3   7      168.47      218.03     26.02 o 
  -2   3   7      347.21      407.00     37.50 o 
  -1   3   7      339.33      305.19     20.21 o 
   0   3   7       98.45      104.33     11.70 o 
   1   3   7      400.58      444.04     28.26 o 
   2   3   7     1299.02     1253.51     71.34 o 
   3   3   7      578.82      593.51     97.00 o 
   4   3   7      468.69      467.49     82.85 o 
   5   3   7        6.28        7.41      7.99 o 
   6   3   7       54.27       53.76     12.31 o 
   7   3   7       76.36       65.47     13.80 o 
   8   3   7       90.65      101.25     34.94 o 
  -8   4   7       34.63       39.66     17.93 o 
  -7   4   7      119.37      122.53     23.91 o 
  -6   4   7      260.54      247.39     29.31 o 
  -5   4   7       32.78       52.21     14.93 o 
  -4   4   7      598.85      537.95     47.00 o 
  -3   4   7      758.35      815.40     64.92 o 
  -2   4   7     1313.58     1257.31     68.38 o 
  -1   4   7      100.24      132.38     15.55 o 
   0   4   7       31.84       55.59     23.02 o 
   1   4   7      413.79      408.44     21.61 o 
   2   4   7      548.23      672.14     40.77 o 
   3   4   7      287.02      316.80     34.58 o 
   4   4   7      280.73      315.45     36.03 o 
   5   4   7       19.00       19.09      9.32 o 
   6   4   7       86.14       77.12     13.68 o 
   7   4   7       81.52       56.55     13.29 o 
   8   4   7      197.36      193.00     23.92 o 
  -8   5   7       99.71       93.77     23.33 o 
  -7   5   7       20.99       18.24     14.45 o 
  -6   5   7       59.37       39.43     15.11 o 
  -5   5   7       62.42       63.17     15.83 o 
  -4   5   7      288.11      252.42     28.39 o 
  -3   5   7       10.67       18.64     11.91 o 
  -2   5   7       90.18       75.39     16.12 o 
  -1   5   7      779.67      734.09     47.74 o 
   0   5   7      911.05      784.59     45.23 o 
   1   5   7      240.46      326.26     52.65 o 
   2   5   7     1350.16     1264.94     72.22 o 
   3   5   7      137.09      158.53     13.81 o 
   4   5   7      254.53      244.24     17.60 o 
   5   5   7      436.07      370.48     23.10 o 
   6   5   7      406.87      331.78     26.97 o 
   7   5   7       14.53       11.85      9.58 o 
   8   5   7       11.22       21.87     10.95 o 
  -8   6   7      376.52      327.73     38.60 o 
  -7   6   7      166.14      160.90     27.25 o 
  -6   6   7      269.06      237.23     31.51 o 
  -5   6   7      725.53      602.41     51.74 o 
  -4   6   7      495.21      431.28     40.41 o 
  -3   6   7      345.65      335.98     34.18 o 
  -2   6   7      690.61      734.23     42.74 o 
  -1   6   7      184.72      210.71     58.54 o 
   0   6   7      762.30      629.53     52.71 o 
   1   6   7      742.04      633.20     38.29 o 
   2   6   7      691.57      700.90     66.75 o 
   3   6   7      455.17      455.72     25.24 o 
   4   6   7       71.11       60.56     11.61 o 
   5   6   7      217.83      176.36     19.33 o 
   6   6   7      150.43      146.88     15.48 o 
   7   6   7      140.37      144.90     19.66 o 
   8   6   7       48.54       53.58     14.19 o 
  -8   7   7      335.47      364.22     41.45 o 
  -7   7   7       91.91       91.92     21.61 o 
  -6   7   7      102.10       66.18     18.65 o 
  -5   7   7       52.71       49.94     15.31 o 
  -4   7   7      645.03      549.36     48.41 o 
  -3   7   7      298.13      243.31     28.60 o 
  -2   7   7      672.54      669.83     39.68 o 
  -1   7   7     1049.21     1013.05     57.76 o 
   0   7   7      219.23      188.78     16.30 o 
   2   7   7      386.14      406.81     22.94 o 
   3   7   7      599.40      500.56     33.25 o 
   4   7   7      268.19      283.68     18.71 o 
   5   7   7      191.94      204.56     17.83 o 
   6   7   7       91.69       74.73     11.66 o 
   7   7   7      149.81      182.33     18.26 o 
   8   7   7      322.53      337.21     30.83 o 
  -8   8   7       67.37       38.84     18.64 o 
  -7   8   7       95.56      105.96     23.61 o 
  -6   8   7       54.42       44.03     16.30 o 
  -5   8   7      140.54      131.68     22.13 o 
  -4   8   7      174.32      143.00     22.47 o 
  -3   8   7      169.12      227.62     50.80 o 
  -2   8   7      124.85      146.19     22.33 o 
  -1   8   7      282.05      309.56     30.11 o 
   0   8   7     1061.29     1067.06     60.00 o 
   1   8   7      671.41      817.53     40.85 o 
   2   8   7      103.49      111.37     13.22 o 
   3   8   7      133.27      238.20     20.55 o 
   4   8   7      239.37      226.31     17.46 o 
   5   8   7      337.52      332.51     21.91 o 
   6   8   7      317.88      300.76     22.02 o 
   7   8   7      123.48      124.95     14.99 o 
   8   8   7       36.94       32.04     12.07 o 
  -7   9   7      136.17      146.70     27.36 o 
  -6   9   7      131.26      123.31     23.47 o 
  -5   9   7      203.90      189.91     27.94 o 
  -4   9   7      305.33      300.25     32.49 o 
  -3   9   7      216.52      203.14     19.43 o 
  -2   9   7     1072.71     1013.59     57.18 o 
  -1   9   7      440.32      371.33     35.85 o 
   0   9   7      249.90      240.44     25.88 o 
   1   9   7     1106.54     1059.70     49.44 o 
   2   9   7      539.30      601.22     31.00 o 
   3   9   7      633.23      619.37     32.42 o 
   4   9   7      404.18      358.09     22.09 o 
   5   9   7      204.07      213.87     17.59 o 
   6   9   7       15.83       19.98      8.38 o 
   7   9   7      154.69      129.21     15.43 o 
  -7  10   7      176.47      190.38     31.49 o 
  -6  10   7      205.85      174.93     29.21 o 
  -5  10   7      132.18      109.24     22.18 o 
  -4  10   7       57.14       32.67     14.24 o 
  -3  10   7     1489.36     1455.14     80.02 o 
  -2  10   7      249.93      134.19     22.80 o 
  -1  10   7      504.89      522.85     32.94 o 
   0  10   7      207.05      207.93     18.31 o 
   1  10   7      349.05      377.74     21.36 o 
   2  10   7     1542.04     1406.25     96.61 o 
   3  10   7     1179.32     1092.49     52.08 o 
   4  10   7       88.62      109.94     12.57 o 
   5  10   7       85.73       73.88     11.35 o 
   6  10   7      184.54      174.37     17.28 o 
   7  10   7       15.12       13.77      8.44 o 
  -6  11   7      139.80      134.01     25.49 o 
  -5  11   7      229.16      197.88     28.36 o 
  -4  11   7       46.45       58.03     15.73 o 
  -3  11   7     1129.69     1086.36     61.35 o 
  -2  11   7       48.62       56.29     15.05 o 
  -1  11   7       36.81       34.57      8.36 o 
   0  11   7       11.36       13.83      7.37 o 
   1  11   7      383.14      353.87     25.12 o 
   2  11   7      361.38      353.00     33.34 o 
   3  11   7      161.30      195.37     45.07 o 
   4  11   7      158.64      175.32     20.83 o 
   5  11   7      192.00      179.29     16.86 o 
   6  11   7      329.76      307.23     21.43 o 
   7  11   7       78.70       69.60     12.26 o 
  -7  12   7      100.63       98.49     24.25 o 
  -6  12   7      443.43      352.36     38.22 o 
  -5  12   7      491.84      409.92     41.39 o 
  -4  12   7       50.62       28.92     13.24 o 
  -3  12   7       46.75       15.78     14.27 o 
  -2  12   7      532.48      487.23     32.17 o 
  -1  12   7      276.74      273.17     44.97 o 
   0  12   7      650.00      600.11     37.31 o 
   1  12   7       88.01      102.79     10.60 o 
   2  12   7      168.89      165.75     14.66 o 
   3  12   7      291.89      281.11     18.93 o 
   4  12   7      261.23      243.61     18.96 o 
   5  12   7       45.30       39.64      9.23 o 
   6  12   7       70.84       75.64     14.51 o 
   7  12   7       24.61       39.08     10.45 o 
  -7  13   7       65.55       59.27     21.42 o 
  -6  13   7       45.35       37.22     16.45 o 
  -5  13   7      158.43      170.32     26.87 o 
  -3  13   7       80.79       85.68     12.85 o 
  -2  13   7       90.39      108.15     16.84 o 
  -1  13   7      550.36      435.91     29.29 o 
   0  13   7      865.16      882.45     51.68 o 
   1  13   7      223.97      191.24     14.76 o 
   2  13   7      107.58      105.19     11.56 o 
   3  13   7      453.69      427.86     24.94 o 
   4  13   7       34.94       62.09     16.45 o 
   5  13   7      425.41      425.22     25.96 o 
   6  13   7       49.56       43.65     10.13 o 
   7  13   7       56.93       55.77     11.78 o 
  -7  14   7       30.94       39.80     18.41 o 
  -6  14   7       65.62       62.47     19.79 o 
  -5  14   7      370.68      297.12     34.57 o 
  -4  14   7      305.43      318.64     24.81 o 
  -3  14   7      129.80      106.33     15.15 o 
  -2  14   7      209.19      191.97     18.70 o 
  -1  14   7      402.85      388.92     57.16 o 
   0  14   7      141.67      127.17     15.75 o 
   1  14   7      444.54      457.74     25.48 o 
   2  14   7      199.53      191.82     15.84 o 
   3  14   7      125.96      122.66     13.19 o 
   4  14   7     1014.42      982.06     48.59 o 
   5  14   7       30.76       29.20      8.62 o 
   6  14   7       39.84       50.32     10.87 o 
   7  14   7        9.12       11.31      8.79 o 
  -6  15   7       50.74       74.15     21.43 o 
  -5  15   7       31.00       31.52     15.88 o 
  -4  15   7      301.55      269.57     23.10 o 
  -3  15   7       24.30       31.02      9.36 o 
  -2  15   7       95.99       70.76     12.59 o 
  -1  15   7       24.31       25.36     10.08 o 
   0  15   7      125.76      110.28     14.80 o 
   1  15   7      245.12      243.57     20.64 o 
   2  15   7       45.05       48.21      8.99 o 
   3  15   7      326.75      289.39     19.83 o 
   4  15   7      378.50      357.85     22.96 o 
   5  15   7      177.01      165.31     19.89 o 
   6  15   7       33.69       34.43      9.79 o 
  -6  16   7       23.29      -12.24     11.96 o 
  -5  16   7      320.38      254.02     34.77 o 
  -4  16   7      135.45      121.01     16.72 o 
  -3  16   7      879.96      821.47     50.24 o 
  -2  16   7       40.38       26.64      9.36 o 
  -1  16   7       45.26       47.95     25.84 o 
   0  16   7      561.85      583.78     37.51 o 
   1  16   7       47.80       96.67     20.60 o 
   2  16   7       98.06      101.58     12.28 o 
   3  16   7      147.08      160.64     15.45 o 
   4  16   7      419.49      433.34     26.08 o 
   5  16   7       46.82       45.30     10.13 o 
   6  16   7      118.44      110.96     14.36 o 
  -6  17   7       24.10        7.53     15.95 o 
  -5  17   7       37.77       37.44     17.42 o 
  -4  17   7       60.29       43.99     11.84 o 
  -3  17   7      105.22      115.45     16.32 o 
  -2  17   7       32.68       32.66     10.54 o 
  -1  17   7       81.11       61.02     12.38 o 
   0  17   7       43.56       62.23     12.05 o 
   1  17   7      506.54      445.74     47.75 o 
   2  17   7       72.69       77.97     11.03 o 
   3  17   7      161.93      154.83     15.74 o 
   4  17   7      260.13      219.38     18.98 o 
   5  17   7      128.50      113.38     14.11 o 
   6  17   7       55.14       49.50     14.17 o 
  -6  18   7       82.94       79.88     22.20 o 
  -5  18   7      251.31      165.13     28.25 o 
  -4  18   7       69.63       54.41     13.24 o 
  -3  18   7      132.12      125.53     17.41 o 
  -2  18   7       26.18       21.38     10.48 o 
  -1  18   7      401.74      374.65     28.40 o 
   0  18   7      219.19      198.66     21.25 o 
   1  18   7      126.52      131.77     16.79 o 
   2  18   7        8.43        1.73      6.54 o 
   3  18   7      128.61      128.93     14.21 o 
   4  18   7       38.77       24.18      8.55 o 
   5  18   7       21.75       20.92      8.52 o 
   6  18   7      277.73      244.25     52.49 o 
  -5  19   7       54.27       42.37     17.63 o 
  -4  19   7       76.60       75.44     21.44 o 
  -3  19   7      171.61      162.68     25.52 o 
  -2  19   7      108.64       90.51     15.40 o 
  -1  19   7      209.70      210.72     22.13 o 
   0  19   7       77.26       70.65     13.15 o 
   1  19   7      148.63      103.24     23.83 o 
   2  19   7       46.60       51.87      9.83 o 
   3  19   7      120.52      132.41     18.16 o 
   4  19   7       23.69       29.79      9.12 o 
   5  19   7      373.86      301.55     27.40 o 
  -5  20   7      291.31      295.77     39.90 o 
  -4  20   7       36.31       28.67     15.77 o 
  -3  20   7      376.80      349.63     28.47 o 
  -2  20   7       83.02       85.81     15.26 o 
  -1  20   7      427.04      375.99     49.12 o 
   0  20   7      225.93      189.42     29.31 o 
   1  20   7      131.97      105.24     22.48 o 
   2  20   7      346.58      354.09     25.18 o 
   3  20   7       28.26       47.03     12.59 o 
   4  20   7       81.48       77.89     12.14 o 
   5  20   7      198.68      179.82     23.15 o 
  -5  21   7       97.49       81.09     22.53 o 
  -4  21   7       73.78       57.76     14.17 o 
  -3  21   7       46.89       56.59     19.33 o 
  -2  21   7      192.01      173.80     21.17 o 
  -1  21   7       39.88       46.88     16.08 o 
   0  21   7      151.79      142.25     18.70 o 
   1  21   7      245.11      215.94     23.41 o 
   2  21   7      206.21      210.96     71.82 o 
   3  21   7      421.04      376.80     24.59 o 
   4  21   7      130.29      127.70     18.11 o 
   5  21   7      259.22      215.32     40.57 o 
  -4  22   7      130.86      140.54     20.28 o 
  -3  22   7      101.91      106.39     17.27 o 
  -2  22   7      129.92      106.37     25.95 o 
  -1  22   7       65.90       48.91     14.46 o 
   0  22   7       44.48       33.06     11.72 o 
   1  22   7       47.96       59.47     13.18 o 
   2  22   7       87.44      101.42     16.58 o 
   3  22   7       13.78       11.28      8.53 o 
   4  22   7       31.23       42.31     13.41 o 
  -4  23   7       47.07       57.63     18.31 o 
  -3  23   7       53.96       74.63     16.12 o 
  -2  23   7      146.35      148.25     20.33 o 
  -1  23   7      169.20      179.61     23.36 o 
   0  23   7       98.31      113.71     18.02 o 
   1  23   7      106.52      102.18     17.10 o 
   2  23   7       31.25       24.42     11.06 o 
   3  23   7      114.20      111.69     14.66 o 
   4  23   7      217.14      184.03     41.23 o 
  -3  24   7       39.62       26.06     12.75 o 
  -2  24   7       54.87       47.00     14.22 o 
  -1  24   7      140.46      146.49     20.05 o 
   0  24   7       52.56       50.34     16.66 o 
   1  24   7      441.76      400.29     31.64 o 
   2  24   7      141.74      142.47     22.52 o 
   3  24   7       16.01       10.95     13.93 o 
  -2  25   7       13.95       -5.15     10.37 o 
  -1  25   7      117.59       98.66     17.82 o 
   0  25   7      123.19      137.82     20.64 o 
   1  25   7       49.73       49.08     20.68 o 
   2  25   7       18.95        8.54     13.71 o 
  -1  26   7       18.26       12.17     11.81 o 
   0  26   7      208.28      262.00     28.45 o 
   1  26   7      110.34      100.21     18.39 o 
  -1 -24   8       14.13       27.23     17.55 o 
   0 -24   8      260.88      284.11     36.55 o 
   1 -24   8       59.69       68.21     21.50 o 
  -2 -23   8       94.64      112.18     19.09 o 
  -1 -23   8      203.24      274.61     39.70 o 
   0 -23   8       55.60       62.23     19.79 o 
   1 -23   8      166.96      225.99     35.26 o 
   2 -23   8       96.34       89.68     22.66 o 
  -3 -22   8       71.86       89.16     17.35 o 
  -2 -22   8       68.15       56.93     14.52 o 
  -1 -22   8       67.11       56.52     20.15 o 
   0 -22   8       45.06       56.02     18.70 o 
   1 -22   8      163.96      177.16     30.61 o 
   2 -22   8       55.30       53.78     18.85 o 
   3 -22   8       87.55      149.44     28.27 o 
  -4 -21   8      113.92      124.71     20.28 o 
  -3 -21   8      433.15      418.14     33.23 o 
  -2 -21   8      241.44      255.86     35.55 o 
  -1 -21   8       80.58       88.24     22.54 o 
   0 -21   8       58.92      123.03     25.61 o 
   1 -21   8       56.12       60.71     19.58 o 
   2 -21   8      178.81      233.04     35.28 o 
   3 -21   8      154.65      189.93     31.00 o 
   4 -21   8       68.53       67.06     21.03 o 
  -4 -20   8       11.94       21.77     13.23 o 
  -3 -20   8      126.01      115.79     18.66 o 
  -2 -20   8       62.85       58.36     21.64 o 
  -1 -20   8       26.35       30.34     15.62 o 
   0 -20   8       39.76       31.32     16.20 o 
   1 -20   8       81.23       80.47     20.53 o 
   2 -20   8       78.52       82.79     20.93 o 
   3 -20   8       73.45       84.26     21.32 o 
   4 -20   8       66.68       91.39     21.85 o 
  -5 -19   8      280.42      264.47     31.96 o 
  -4 -19   8       29.66       30.49     19.30 o 
  -3 -19   8      193.44      212.83     23.79 o 
  -2 -19   8       12.73       29.60     11.97 o 
  -1 -19   8      578.39      588.92     73.38 o 
   0 -19   8       88.15       63.64     18.81 o 
   1 -19   8      765.74      747.91     67.31 o 
   2 -19   8       60.79       79.87     20.27 o 
   3 -19   8      105.22      133.64     25.21 o 
   4 -19   8       38.27       43.19     12.57 o 
   5 -19   8      149.16      192.34     32.43 o 
  -5 -18   8      231.53      271.20     29.28 o 
  -4 -18   8       45.95       58.77     19.10 o 
  -3 -18   8      114.40      134.20     19.32 o 
  -2 -18   8       22.35       20.95     11.17 o 
  -1 -18   8       48.83       58.31     13.32 o 
   0 -18   8       27.11       46.14     16.98 o 
   1 -18   8        8.86       14.71     13.38 o 
   2 -18   8       10.54       14.99     13.67 o 
   3 -18   8       98.82       94.49     14.90 o 
   4 -18   8      109.46      127.21     17.26 o 
   5 -18   8      272.43      370.08     42.03 o 
  -5 -17   8      450.63      451.67     35.83 o 
  -4 -17   8        7.42       10.06     11.25 o 
  -3 -17   8      240.20      262.47     26.51 o 
  -2 -17   8       23.06       30.98     11.94 o 
  -1 -17   8      431.42      461.91     32.76 o 
   0 -17   8      106.51      108.03     22.66 o 
   1 -17   8      401.21      357.81     38.56 o 
   2 -17   8       28.34       16.98     12.63 o 
   3 -17   8      195.67      246.24     21.30 o 
   4 -17   8       79.11       82.88     14.53 o 
   5 -17   8      314.89      409.98     44.16 o 
  -5 -16   8       70.94       70.73     16.47 o 
  -4 -16   8        4.52       20.11     11.88 o 
  -3 -16   8       78.72      109.54     17.14 o 
  -2 -16   8       84.62       96.09     16.01 o 
  -1 -16   8       18.66       39.22     12.49 o 
   0 -16   8      109.07       92.69     20.28 o 
   1 -16   8      273.29      283.81     33.23 o 
   2 -16   8       37.53       37.39     10.66 o 
   3 -16   8      350.28      350.00     26.07 o 
   4 -16   8       27.85       36.89     16.66 o 
   5 -16   8      126.20      121.56     24.57 o 
  -6 -15   8       43.50       46.68     15.94 o 
  -5 -15   8      112.30      140.54     21.71 o 
  -4 -15   8      105.43       82.96     16.33 o 
  -3 -15   8      409.20      406.75     46.56 o 
  -2 -15   8      120.78      143.56     33.21 o 
  -1 -15   8      553.76      556.34     49.37 o 
   0 -15   8      207.52      241.84     33.10 o 
   1 -15   8      304.46      303.96     34.21 o 
   2 -15   8      261.53      248.73     22.08 o 
   3 -15   8      254.43      241.55     22.83 o 
   4 -15   8      289.84      274.32     33.02 o 
   5 -15   8       80.58       87.96     23.19 o 
   6 -15   8       94.52      118.78     27.45 o 
  -6 -14   8       61.43       82.46     36.80 o 
  -5 -14   8       68.62       78.05     16.82 o 
  -4 -14   8       44.20       47.98     13.94 o 
  -3 -14   8       59.77       63.03     32.30 o 
  -2 -14   8      149.73      178.13     20.39 o 
  -1 -14   8      125.09      157.25     28.99 o 
   0 -14   8       44.59       49.32     16.11 o 
   1 -14   8       67.66       78.79     12.53 o 
   2 -14   8       27.34       38.57     10.29 o 
   3 -14   8      144.11      164.50     18.12 o 
   4 -14   8       29.30       47.99     18.13 o 
   5 -14   8      111.12      141.71     27.16 o 
   6 -14   8       14.64       24.61     17.00 o 
  -6 -13   8       32.86       57.85     16.06 o 
  -5 -13   8       39.31       36.06     14.03 o 
  -4 -13   8      137.06      147.36     20.09 o 
  -3 -13   8      162.36      199.58     35.38 o 
  -2 -13   8      124.61      150.73     53.95 o 
  -1 -13   8      541.09      501.20     35.35 o 
   0 -13   8       39.01       91.95     20.43 o 
   1 -13   8      335.90      426.60     54.81 o 
   2 -13   8       94.96      101.98     19.07 o 
   3 -13   8       69.99       67.74     16.77 o 
   4 -13   8       23.50       59.31     19.31 o 
   5 -13   8       33.03       47.38     17.75 o 
   6 -13   8       57.79       56.48     19.97 o 
  -6 -12   8       12.73       16.41     15.06 o 
  -5 -12   8      249.41      245.64     26.94 o 
  -4 -12   8       75.13       92.91     16.59 o 
  -3 -12   8       82.62       79.76     21.23 o 
  -2 -12   8       13.91       18.39     10.29 o 
  -1 -12   8       36.02       41.63     11.17 o 
   0 -12   8      487.45      498.42     35.74 o 
   1 -12   8       52.12       57.54     10.96 o 
   2 -12   8       12.91       17.94      8.39 o 
   3 -12   8       56.82       54.74     11.14 o 
   4 -12   8      178.07      217.05     31.85 o 
   5 -12   8      142.90      199.38     31.04 o 
   6 -12   8      110.94      114.43     26.08 o 
  -7 -11   8        5.74       -8.88     12.29 o 
  -6 -11   8       63.00       86.25     17.91 o 
  -5 -11   8      254.15      307.36     28.77 o 
  -4 -11   8      513.03      440.56     33.52 o 
  -3 -11   8      112.18      141.30     44.64 o 
  -2 -11   8      801.96      764.78     47.92 o 
  -1 -11   8       85.68      124.81     16.21 o 
   0 -11   8      161.83      193.88     24.95 o 
   1 -11   8      151.52      213.78     19.77 o 
   2 -11   8      274.93      283.12     32.69 o 
   3 -11   8      210.64      170.02     26.09 o 
   4 -11   8      307.51      311.72     35.19 o 
   5 -11   8      146.99      142.60     27.01 o 
   6 -11   8      183.38      199.93     32.25 o 
   7 -11   8       46.24       38.21     19.91 o 
  -7 -10   8       24.78       38.95     15.92 o 
  -6 -10   8       40.71       34.82     14.43 o 
  -5 -10   8      290.39      314.34     28.10 o 
  -4 -10   8       89.35      102.13     16.99 o 
  -3 -10   8      182.17      216.51     23.10 o 
  -2 -10   8      372.22      371.42     28.22 o 
  -1 -10   8      120.63      141.91     19.18 o 
   0 -10   8      565.14      522.31     48.16 o 
   1 -10   8       82.35       74.94     11.69 o 
   2 -10   8      183.70      208.03     22.55 o 
   3 -10   8       98.47       94.36     42.07 o 
   4 -10   8       64.63       54.04     17.69 o 
   5 -10   8      307.56      363.02     39.26 o 
   6 -10   8       50.60       74.68     21.14 o 
   7 -10   8      161.76      137.22     29.23 o 
  -7  -9   8      135.37      137.71     45.69 o 
  -6  -9   8       21.53       19.60     12.65 o 
  -5  -9   8      420.83      429.69     33.76 o 
  -4  -9   8      400.05      444.61     50.95 o 
  -3  -9   8      574.74      597.55     40.13 o 
  -2  -9   8      444.68      476.70     55.85 o 
  -1  -9   8      622.72      631.38     64.39 o 
   0  -9   8       64.52       82.33     14.26 o 
   1  -9   8      627.47      547.14     34.01 o 
   2  -9   8      201.97      261.07     20.23 o 
   3  -9   8      956.09      925.27     58.34 o 
   4  -9   8      301.68      297.70     33.22 o 
   5  -9   8      116.59      117.34     24.55 o 
   6  -9   8       85.18       76.59     21.75 o 
   7  -9   8      200.76      193.77     33.05 o 
  -7  -8   8       39.87       63.89     17.27 o 
  -6  -8   8       41.23       28.71     14.22 o 
  -5  -8   8      215.47      197.83     23.15 o 
  -4  -8   8       11.10       20.77     11.50 o 
  -3  -8   8       54.88      111.67     25.52 o 
  -2  -8   8       17.46       23.49      8.83 o 
  -1  -8   8      132.83      176.52     14.62 o 
   0  -8   8       16.13       36.19     12.67 o 
   1  -8   8      223.39      250.46     20.18 o 
   2  -8   8      135.58      124.16     56.78 o 
   3  -8   8      238.56      278.86     30.68 o 
   4  -8   8       78.83       88.08     20.79 o 
   5  -8   8      126.68      130.13     24.82 o 
   6  -8   8       12.27       21.39     16.30 o 
   7  -8   8       51.80       71.17     21.25 o 
  -7  -7   8      271.93      260.43     29.73 o 
  -6  -7   8       65.80       88.55     18.04 o 
  -5  -7   8      101.59      108.07     41.48 o 
  -4  -7   8      489.25      573.08     78.54 o 
  -3  -7   8     1323.40     1335.47     80.34 o 
  -2  -7   8      732.98      702.16     35.11 o 
  -1  -7   8      806.53      809.41     38.68 o 
   0  -7   8      737.09      849.76     64.44 o 
   1  -7   8      791.86      801.78     56.98 o 
   2  -7   8      641.43      374.24     34.66 o 
   3  -7   8      644.35      693.58     58.65 o 
   4  -7   8      324.22      443.79     43.33 o 
   5  -7   8       85.91      111.19     23.42 o 
   6  -7   8       53.57       51.21     18.79 o 
   7  -7   8       46.44       52.90     19.12 o 
  -7  -6   8      120.00      135.62     36.05 o 
  -6  -6   8      274.60      256.21     28.20 o 
  -5  -6   8      117.32      119.74     18.89 o 
  -4  -6   8     1011.72     1042.03     63.71 o 
  -3  -6   8      436.87      423.92     25.90 o 
  -2  -6   8      702.96      739.15     36.63 o 
  -1  -6   8       14.88       53.97      9.24 o 
   0  -6   8      233.77      247.63     20.29 o 
   1  -6   8      117.44      146.33     13.03 o 
   2  -6   8      383.23      414.62     31.54 o 
   3  -6   8      201.89      187.91     26.67 o 
   4  -6   8      784.94      856.95     70.73 o 
   5  -6   8      164.84      181.75     29.03 o 
   6  -6   8      379.97      397.26     42.87 o 
   7  -6   8       34.93       35.48     32.41 o 
  -7  -5   8       77.99      124.69     38.92 o 
  -6  -5   8      255.87      274.01     29.21 o 
  -5  -5   8       16.96       25.20     14.06 o 
  -4  -5   8      390.96      461.26     34.22 o 
  -3  -5   8      321.40      310.00     26.67 o 
  -2  -5   8      609.96      673.44     34.15 o 
  -1  -5   8      427.14      417.98     32.36 o 
   0  -5   8     1323.67     1255.21     68.63 o 
   1  -5   8      228.79      217.39     14.96 o 
   2  -5   8     1039.16     1030.93     47.31 o 
   3  -5   8      137.85      109.85     21.09 o 
   4  -5   8      484.53      516.02     35.05 o 
   5  -5   8       61.52       64.72     13.44 o 
   6  -5   8      244.44      273.65     25.94 o 
   7  -5   8       78.10      108.52     37.77 o 
  -7  -4   8       16.70       16.08     13.89 o 
  -6  -4   8      124.60      108.35     22.60 o 
  -5  -4   8       37.86       49.13     14.59 o 
  -4  -4   8      261.94      259.16     18.87 o 
  -3  -4   8       73.48       84.54     11.52 o 
  -2  -4   8      499.23      639.27     32.72 o 
  -1  -4   8      271.38      280.88     25.55 o 
   0  -4   8      242.01      209.48     19.77 o 
   1  -4   8      434.28      437.49     28.55 o 
   2  -4   8      380.28      484.79     43.32 o 
   3  -4   8       84.02      106.92     14.69 o 
   4  -4   8      406.44      373.25     28.66 o 
   5  -4   8      215.28      202.64     21.87 o 
   6  -4   8       93.37      111.96     19.23 o 
   7  -4   8       56.54       57.88     14.87 o 
  -7  -3   8       10.06       21.48     18.86 o 
  -6  -3   8      447.59      436.62     35.35 o 
  -5  -3   8      191.82      219.63     25.13 o 
  -4  -3   8      470.09      510.14     28.42 o 
  -3  -3   8      416.51      492.66     27.41 o 
  -2  -3   8     1107.53     1099.81     61.76 o 
  -1  -3   8      158.40      226.04     20.70 o 
   0  -3   8      209.49      304.90     23.56 o 
   1  -3   8      109.51      185.75     17.79 o 
   2  -3   8      969.85      941.80     62.56 o 
   3  -3   8     1195.45     1071.61     61.43 o 
   4  -3   8      355.82      369.32     27.76 o 
   5  -3   8       28.95       58.64     28.71 o 
   6  -3   8       62.42       85.92     15.92 o 
   7  -3   8       78.80       93.00     16.38 o 
  -7  -2   8       23.96       32.72     20.48 o 
  -6  -2   8      390.15      362.54     44.48 o 
  -5  -2   8      132.38      135.18     17.67 o 
  -4  -2   8      118.07      134.75     16.99 o 
  -3  -2   8      110.64      133.43     16.29 o 
  -2  -2   8       82.08      116.18     15.30 o 
  -1  -2   8       63.06      101.79     14.07 o 
   0  -2   8     1964.82     1944.95    103.14 o 
   1  -2   8      137.61      174.90     13.75 o 
   2  -2   8      294.67      329.73     23.32 o 
   3  -2   8      105.40      136.53     16.32 o 
   4  -2   8      163.77      181.94     19.42 o 
   5  -2   8       50.64       69.37     13.55 o 
   6  -2   8      294.68      329.30     32.05 o 
   7  -2   8       47.20       51.64     13.71 o 
  -7  -1   8      133.03      149.17     32.81 o 
  -6  -1   8      188.84      249.47     39.48 o 
  -5  -1   8       44.70       35.66     11.77 o 
  -4  -1   8      202.04      188.24     20.01 o 
  -3  -1   8      246.50      243.80     22.56 o 
  -2  -1   8      855.42      764.10     45.61 o 
  -1  -1   8      741.15      860.50     50.11 o 
   0  -1   8      312.12      384.65     26.44 o 
   1  -1   8      615.33      667.54     62.84 o 
   2  -1   8      412.55      395.58     27.13 o 
   3  -1   8      341.28      364.91     38.52 o 
   4  -1   8      122.69      139.96     17.20 o 
   5  -1   8       88.53      100.19     25.96 o 
   6  -1   8       80.83      102.87     41.36 o 
   7  -1   8      109.99       98.89     16.91 o 
  -7   0   8        1.56       12.46     16.90 o 
  -6   0   8      121.33      136.25     18.11 o 
  -5   0   8       18.19       59.15     17.23 o 
  -4   0   8        8.61       22.03      9.64 o 
  -3   0   8      173.60      238.44     22.12 o 
  -2   0   8       78.09      118.23     18.41 o 
  -1   0   8       38.95       93.13     13.70 o 
   0   0   8       23.58       29.56      6.34 o 
   1   0   8      276.06      292.72     17.72 o 
   2   0   8       88.54      130.45     15.59 o 
   3   0   8      226.61      299.56     38.08 o 
   4   0   8       93.42      111.07     15.26 o 
   5   0   8        1.33       24.73     10.33 o 
   6   0   8      529.21      493.19     35.28 o 
   7   0   8        0.13       -0.29      8.79 o 
  -7   1   8      133.36      177.65     34.20 o 
  -6   1   8      194.47      200.68     28.90 o 
  -5   1   8       45.09       51.53     16.45 o 
  -4   1   8      208.98      262.44     32.44 o 
  -3   1   8      248.30      256.97     22.37 o 
  -2   1   8      887.27      906.67     52.62 o 
  -1   1   8      737.26      654.12     40.00 o 
   0   1   8      312.21      372.22     20.53 o 
   1   1   8      618.14      496.01     31.75 o 
   2   1   8      397.37      439.85     31.74 o 
   3   1   8      336.86      360.61     26.28 o 
   4   1   8      127.62      147.45     17.80 o 
   5   1   8       86.62       67.68     13.42 o 
   6   1   8       80.55      118.62     46.28 o 
   7   1   8      109.33      110.99     17.81 o 
  -7   2   8       24.22       10.54     15.30 o 
  -6   2   8      378.73      414.63     41.19 o 
  -5   2   8      131.52      179.03     26.67 o 
  -4   2   8      114.03      127.38     22.09 o 
  -3   2   8      111.96      120.18     21.07 o 
  -2   2   8       82.53      190.59     18.97 o 
  -1   2   8       62.85       64.48     12.17 o 
   0   2   8     1954.43     1894.32    100.60 o 
   1   2   8      140.18      165.62     12.89 o 
   2   2   8      296.96      363.98     41.76 o 
   3   2   8      102.92      156.88     17.53 o 
   4   2   8      169.37      185.48     20.11 o 
   5   2   8       51.72       66.98     13.18 o 
   6   2   8      307.33      330.29     27.15 o 
   7   2   8       46.34       58.87     14.58 o 
  -7   3   8       10.57        8.04     15.00 o 
  -6   3   8      444.91      416.02     42.17 o 
  -5   3   8      187.95      223.20     30.29 o 
  -4   3   8      457.13      473.99     43.92 o 
  -3   3   8      424.00      444.88     41.56 o 
  -2   3   8     1128.58     1240.32     94.53 o 
  -1   3   8      153.81      132.00     15.97 o 
   0   3   8      200.30      162.22     24.91 o 
   1   3   8      112.48      150.65     28.38 o 
   2   3   8      937.81      998.45     57.63 o 
   3   3   8     1184.72     1084.92     62.61 o 
   4   3   8      364.65      386.68     28.24 o 
   5   3   8       30.58       58.69     25.90 o 
   6   3   8       62.71       91.60     33.20 o 
   7   3   8       77.21       98.50     17.02 o 
  -7   4   8       17.80       13.42     15.71 o 
  -6   4   8      121.99       95.77     21.51 o 
  -5   4   8       36.70       25.62     14.58 o 
  -4   4   8      262.95      245.01     29.57 o 
  -3   4   8       73.75       87.44     18.02 o 
  -2   4   8      495.54      589.58     51.52 o 
  -1   4   8      274.60      310.60     33.89 o 
   0   4   8      238.34      346.77     52.56 o 
   1   4   8      428.62      458.68     29.81 o 
   2   4   8      390.00      475.16     38.70 o 
   3   4   8       86.17      113.31     26.81 o 
   4   4   8      406.16      404.06     50.69 o 
   5   4   8      217.86      219.30     42.77 o 
   6   4   8       93.45      107.54     37.23 o 
   7   4   8       55.82       56.31     14.27 o 
  -7   5   8       75.41       71.59     20.39 o 
  -6   5   8      259.97      299.72     34.25 o 
  -5   5   8       16.31       19.84     13.64 o 
  -4   5   8      379.32      447.15     43.12 o 
  -3   5   8      328.31      391.71     38.65 o 
  -2   5   8      608.34      620.03     53.68 o 
  -1   5   8      440.10      410.79     39.28 o 
   0   5   8     1335.55     1307.34     76.57 o 
   1   5   8      222.18      210.65     26.26 o 
   2   5   8     1037.26     1120.12     63.52 o 
   3   5   8      135.40      179.36     18.92 o 
   4   5   8      495.02      504.60     34.69 o 
   5   5   8       64.23       73.22     14.17 o 
   6   5   8      240.20      246.24     25.74 o 
   7   5   8       80.86       81.82     30.73 o 
  -7   6   8      117.73      181.33     30.16 o 
  -6   6   8      282.33      291.28     34.04 o 
  -5   6   8      117.14      134.19     24.23 o 
  -4   6   8     1025.07     1010.67     80.81 o 
  -3   6   8      432.15      482.34     45.02 o 
  -2   6   8      702.09      725.06     60.81 o 
  -1   6   8       14.60       58.08      9.55 o 
   0   6   8      236.65      273.90     33.85 o 
   1   6   8      115.70      152.89     16.43 o 
   2   6   8      391.70      405.57     37.86 o 
   3   6   8      207.00      249.09     23.51 o 
   4   6   8      769.08      838.65     51.22 o 
   5   6   8      165.94      180.11     23.61 o 
   6   6   8      375.63      403.84     31.13 o 
   7   6   8       36.13       38.98     12.41 o 
  -7   7   8      270.30      274.23     37.32 o 
  -6   7   8       71.31       78.94     20.73 o 
  -5   7   8       96.57       93.14     21.21 o 
  -4   7   8      479.96      429.43     42.18 o 
  -3   7   8     1297.07     1352.66    103.67 o 
  -2   7   8      709.61      642.51     54.76 o 
  -1   7   8      807.94      757.65     44.65 o 
   0   7   8      740.80      744.90    123.04 o 
   1   7   8      775.78      724.13     52.77 o 
   2   7   8      658.40      642.08     55.71 o 
   3   7   8      660.99      736.26     38.39 o 
   4   7   8      331.44      334.06     46.04 o 
   5   7   8       89.23      116.25     17.03 o 
   6   7   8       50.48       48.81     12.83 o 
   7   7   8       47.64       55.55     14.03 o 
  -7   8   8       38.71       37.95     18.18 o 
  -6   8   8       38.35       40.29     16.95 o 
  -5   8   8      219.42      223.19     31.43 o 
  -4   8   8       10.69       52.80     16.21 o 
  -3   8   8       53.87       54.15     17.08 o 
  -2   8   8       16.93       30.19     13.15 o 
  -1   8   8      133.43      174.18     16.32 o 
   0   8   8       16.90       27.16     15.16 o 
   1   8   8      228.57      240.93     45.37 o 
   2   8   8      137.83      175.54     15.01 o 
   3   8   8      240.51      291.40     19.39 o 
   4   8   8       73.80       68.53     10.77 o 
   5   8   8      119.72      161.18     23.04 o 
   6   8   8       14.51       18.25      9.12 o 
   7   8   8       51.56       52.50     13.55 o 
  -7   9   8      140.72      101.09     23.97 o 
  -6   9   8       19.38       12.88     14.84 o 
  -5   9   8      427.51      503.82     48.33 o 
  -4   9   8      406.15      408.02     41.41 o 
  -3   9   8      572.32      632.36     55.63 o 
  -2   9   8      438.33      344.12     35.33 o 
  -1   9   8      626.85      658.80    106.34 o 
   0   9   8       60.83       91.52     24.62 o 
   1   9   8      632.74      677.76    112.40 o 
   2   9   8      202.79      210.16     19.05 o 
   3   9   8      965.19      939.00     46.11 o 
   4   9   8      297.33      285.98     19.75 o 
   5   9   8      116.29      158.95     16.03 o 
   6   9   8       88.88       97.11     13.73 o 
   7   9   8      197.19      228.59     21.64 o 
  -7  10   8       27.18       20.24     15.50 o 
  -6  10   8       38.25       25.06     16.20 o 
  -5  10   8      299.06      250.52     33.87 o 
  -4  10   8       86.65       92.64     21.03 o 
  -3  10   8      186.20      188.90     28.13 o 
  -2  10   8      372.39      361.57     25.87 o 
  -1  10   8      119.41       83.81     29.94 o 
   0  10   8      561.32      409.03     39.45 o 
   1  10   8       83.11       88.19     13.34 o 
   2  10   8      181.08      236.84     20.59 o 
   3  10   8       96.64      118.73     13.13 o 
   4  10   8       68.37       87.04     12.17 o 
   5  10   8      296.29      313.01     21.55 o 
   6  10   8       53.04       46.21     10.28 o 
   7  10   8      163.80      148.97     17.48 o 
  -7  11   8        6.42       -2.85     15.47 o 
  -6  11   8       62.25       88.07     22.53 o 
  -5  11   8      257.45      313.27     36.14 o 
  -4  11   8      524.70      508.95     48.60 o 
  -3  11   8      116.79      183.93     28.61 o 
  -2  11   8      819.29      757.36     45.36 o 
  -1  11   8       83.12      107.31     14.22 o 
   0  11   8      165.36      227.64     51.45 o 
   1  11   8      155.43      179.30     19.36 o 
   2  11   8      265.88      313.99     30.35 o 
   3  11   8      200.89      219.95     19.73 o 
   4  11   8      302.36      341.93     22.17 o 
   5  11   8      140.73      158.68     16.36 o 
   6  11   8      182.02      195.93     19.21 o 
   7  11   8       44.91       66.36     12.32 o 
  -6  12   8       12.89        5.92     14.75 o 
  -5  12   8      245.26      156.82     28.20 o 
  -4  12   8       76.60       83.62     20.84 o 
  -3  12   8       80.24       76.68     18.83 o 
  -2  12   8       14.24       14.85      7.55 o 
  -1  12   8       35.70       30.78     12.65 o 
   0  12   8      487.51      463.96     70.64 o 
   1  12   8       49.49       49.78     11.26 o 
   2  12   8       13.07       15.99      7.15 o 
   3  12   8       57.69       68.88     10.58 o 
   4  12   8      177.44      180.02     17.28 o 
   5  12   8      145.03      172.88     17.26 o 
   6  12   8      111.57       95.06     13.80 o 
  -6  13   8       31.61       11.40     15.92 o 
  -5  13   8       40.16       41.26     17.97 o 
  -4  13   8      134.31      123.44     23.69 o 
  -3  13   8      157.19      172.69     27.61 o 
  -2  13   8      122.49      131.05     24.63 o 
  -1  13   8      542.65      510.14     43.83 o 
   0  13   8       37.66      105.53     20.39 o 
   1  13   8      334.87      340.94     47.31 o 
   2  13   8       96.93      119.77     16.46 o 
   3  13   8       72.38       88.38     12.01 o 
   4  13   8       23.40       28.10     15.49 o 
   5  13   8       33.57       41.10      9.70 o 
   6  13   8       56.75       57.02     11.49 o 
  -6  14   8       60.88       60.72     21.56 o 
  -5  14   8       65.71       65.19     20.37 o 
  -4  14   8       43.64       42.99     17.02 o 
  -3  14   8       57.47       50.18     17.82 o 
  -2  14   8      148.16      160.42     23.45 o 
  -1  14   8      125.85      146.49     24.67 o 
   0  14   8       45.38       41.83     11.97 o 
   1  14   8       64.47       68.38     12.92 o 
   2  14   8       27.78       28.89     10.08 o 
   3  14   8      150.33      148.45     15.41 o 
   4  14   8       29.24       38.40     10.52 o 
   5  14   8      116.52      139.97     15.93 o 
   6  14   8       15.10       27.00      9.63 o 
  -6  15   8       43.20       42.49     19.45 o 
  -5  15   8      114.44      163.12     29.63 o 
  -4  15   8      105.48      107.27     22.94 o 
  -3  15   8      411.72      396.47     41.76 o 
  -2  15   8      119.38      144.47     17.91 o 
  -1  15   8      571.01      597.93     80.87 o 
   0  15   8      206.96      203.21     21.45 o 
   1  15   8      289.99      310.63     24.96 o 
   2  15   8      262.76      260.02     23.81 o 
   3  15   8      257.92      310.36     21.94 o 
   4  15   8      289.57      272.51     21.52 o 
   5  15   8       79.30      120.56     14.85 o 
   6  15   8       95.13       87.13     13.90 o 
  -5  16   8       74.36       42.35     18.22 o 
  -4  16   8        4.47        0.52     14.02 o 
  -3  16   8       78.42       65.52     20.24 o 
  -2  16   8       84.51       99.87     15.58 o 
  -1  16   8       18.74       18.72     12.33 o 
   0  16   8      109.09      134.01     17.88 o 
   1  16   8      272.14      260.68     23.66 o 
   2  16   8       37.21       37.08     11.71 o 
   3  16   8      351.71      330.51     22.12 o 
   4  16   8       27.95       34.80      9.61 o 
   5  16   8      120.17      130.72     15.44 o 
  -5  17   8      449.87      371.62     42.44 o 
  -4  17   8        7.31       30.86     17.45 o 
  -3  17   8      240.50      280.63     37.27 o 
  -2  17   8       23.36        9.24      9.29 o 
  -1  17   8      435.05      466.19     56.12 o 
   0  17   8      107.13       92.05     15.16 o 
   1  17   8      391.40      388.18     36.62 o 
   2  17   8       27.52       23.79     10.50 o 
   3  17   8      195.89      230.32     26.52 o 
   4  17   8       81.15       88.90     13.16 o 
   5  17   8      310.83      320.44     23.58 o 
  -5  18   8      227.05      233.28     36.74 o 
  -4  18   8       45.53       65.96     21.23 o 
  -3  18   8      116.33      119.63     17.65 o 
  -2  18   8       22.07       20.20     10.13 o 
  -1  18   8       48.73       57.93     15.16 o 
   0  18   8       26.87       31.77     10.98 o 
   1  18   8        8.54       31.20     10.61 o 
   2  18   8       11.31        4.53     11.05 o 
   3  18   8       94.33      112.34     17.56 o 
   4  18   8      110.96      119.90     14.80 o 
   5  18   8      276.86      300.32     23.65 o 
  -5  19   8      283.63      318.83     43.57 o 
  -4  19   8       28.42       26.87     16.71 o 
  -3  19   8      200.13      222.79     24.57 o 
  -2  19   8       13.86       33.12     15.69 o 
  -1  19   8      573.76      621.76     41.52 o 
   0  19   8       88.58       82.93     23.72 o 
   1  19   8      772.67      797.94     63.90 o 
   2  19   8       58.45       58.23     13.88 o 
   3  19   8      103.78      111.85     17.53 o 
   4  19   8       37.98       33.83     12.33 o 
   5  19   8      148.50      157.82     17.54 o 
  -4  20   8       11.85       16.27     17.35 o 
  -3  20   8      128.51      137.02     19.59 o 
  -2  20   8       63.49       73.19     18.25 o 
  -1  20   8       26.36       42.45     17.04 o 
   0  20   8       38.77       31.57     11.83 o 
   1  20   8       82.63       88.41     16.13 o 
   2  20   8       77.52      117.43     30.93 o 
   3  20   8       69.93       85.96     18.23 o 
   4  20   8       66.31       73.26     12.90 o 
  -4  21   8      113.73      108.73     26.79 o 
  -3  21   8      422.30      446.37     34.61 o 
  -2  21   8      243.58      294.94     27.76 o 
  -1  21   8       72.13       93.88     16.89 o 
   0  21   8       56.71       98.84     38.26 o 
   1  21   8       60.70       70.04     14.89 o 
   2  21   8      178.56      229.06     25.34 o 
   3  21   8      159.31      204.92     24.17 o 
   4  21   8       68.54       81.89     16.07 o 
  -3  22   8       72.69       84.43     17.08 o 
  -2  22   8       69.36       74.48     16.02 o 
  -1  22   8       67.03       89.85     24.72 o 
   0  22   8       46.16       48.71     13.57 o 
   1  22   8      167.38      180.59     22.87 o 
   2  22   8       56.09       47.22     14.87 o 
   3  22   8       85.20      139.60     20.06 o 
  -2  23   8       92.85       98.94     17.85 o 
  -1  23   8      201.13      202.70     30.76 o 
   0  23   8       55.60       37.67     13.21 o 
   1  23   8      171.14      196.52     24.37 o 
   2  23   8       99.85      138.81     37.66 o 
  -1  24   8       14.29       14.40     12.07 o 
   0  24   8      261.99      365.16     34.80 o 
   1  24   8       60.11       55.86     15.51 o 
  -1 -22   9       68.09       63.91     21.09 o 
   0 -22   9       85.41       72.87     21.61 o 
   1 -22   9       30.13       19.38     15.78 o 
  -2 -21   9      163.03      134.07     27.31 o 
  -1 -21   9       81.87      101.06     24.30 o 
   0 -21   9       91.09       62.78     19.60 o 
   1 -21   9       11.68       16.81     15.23 o 
   2 -21   9       25.73       21.96     14.97 o 
  -3 -20   9      116.92      113.76     18.72 o 
  -2 -20   9       34.48       43.64     18.99 o 
  -1 -20   9       32.60       40.02     16.75 o 
   0 -20   9        4.99        6.74     13.50 o 
   1 -20   9      164.31      174.49     29.93 o 
   2 -20   9       91.91      109.50     24.11 o 
   3 -20   9      358.98      346.41     40.29 o 
  -3 -19   9       85.10      101.02     17.74 o 
  -2 -19   9       34.35       29.40     12.62 o 
  -1 -19   9       38.65       38.23     17.08 o 
   0 -19   9      145.99      169.14     30.23 o 
   1 -19   9        3.23       10.21     13.47 o 
   2 -19   9       47.72       60.74     18.89 o 
   3 -19   9      155.15      161.19     27.53 o 
  -4 -18   9        2.60       16.09     12.21 o 
  -3 -18   9      107.06      119.03     18.77 o 
  -2 -18   9      120.08      109.37     18.33 o 
  -1 -18   9      339.15      279.79     38.68 o 
   0 -18   9       54.84       57.69     19.50 o 
   1 -18   9      176.04      177.74     29.09 o 
   2 -18   9       19.64       41.13     16.54 o 
   3 -18   9      149.81      140.76     25.35 o 
   4 -18   9       23.01       21.59     16.85 o 
  -4 -17   9      111.21      113.34     19.24 o 
  -3 -17   9      334.18      313.85     27.86 o 
  -2 -17   9       33.68       22.08     11.84 o 
  -1 -17   9      367.17      350.86     40.49 o 
   0 -17   9       37.96       23.00     14.74 o 
   1 -17   9      157.85      165.85     27.39 o 
   2 -17   9      120.13      129.78     24.09 o 
   3 -17   9      132.56      115.72     22.94 o 
   4 -17   9       33.70       49.58     19.03 o 
  -5 -16   9      221.79      251.82     28.58 o 
  -4 -16   9        4.61       20.06     12.77 o 
  -3 -16   9       63.65       80.25     15.83 o 
  -2 -16   9      128.30      103.57     17.17 o 
  -1 -16   9      305.53      344.17     39.83 o 
   0 -16   9       65.28       44.84     16.44 o 
   1 -16   9      419.35      405.83     42.73 o 
   2 -16   9      160.81      160.69     26.40 o 
   3 -16   9      390.32      362.48     27.74 o 
   4 -16   9       56.87       23.41     16.25 o 
   5 -16   9      313.22      283.92     39.64 o 
  -5 -15   9      162.37      159.98     22.76 o 
  -4 -15   9      131.44      115.72     32.26 o 
  -3 -15   9       47.30       47.90     13.84 o 
  -2 -15   9      132.74      123.63     25.41 o 
  -1 -15   9        7.24       13.22     14.22 o 
   0 -15   9      189.96      171.79     28.10 o 
   1 -15   9       89.86      113.08     22.43 o 
   2 -15   9      155.90      167.30     18.76 o 
   3 -15   9       85.25       76.23     20.53 o 
   4 -15   9       42.87       31.83     17.06 o 
   5 -15   9       52.69       24.77     18.31 o 
  -5 -14   9       12.08        8.02     14.27 o 
  -4 -14   9      100.11      123.07     19.13 o 
  -3 -14   9      260.07      269.60     27.02 o 
  -2 -14   9       30.17       39.84     12.87 o 
  -1 -14   9      132.27      127.07     24.81 o 
   0 -14   9       17.84       30.10     14.46 o 
   1 -14   9      479.54      477.57     46.74 o 
   2 -14   9        5.99        6.52      8.66 o 
   3 -14   9       40.70       39.41     16.61 o 
   4 -14   9       63.46       84.00     21.41 o 
   5 -14   9       82.47       95.19     23.60 o 
  -5 -13   9       29.98       40.07     15.07 o 
  -4 -13   9      173.13      188.23     44.83 o 
  -3 -13   9       99.82       87.30     21.53 o 
  -2 -13   9      443.02      376.90     29.61 o 
  -1 -13   9      127.31      119.38     16.83 o 
   0 -13   9      182.53      178.91     28.68 o 
   1 -13   9       72.02      105.15     14.35 o 
   2 -13   9       56.65       43.50     10.61 o 
   3 -13   9       85.13       80.44     20.29 o 
   4 -13   9       99.34       76.03     20.73 o 
   5 -13   9      174.86      173.68     31.65 o 
  -6 -12   9      315.54      308.00     50.58 o 
  -5 -12   9       56.56       66.86     15.98 o 
  -4 -12   9      214.51      175.22     22.26 o 
  -3 -12   9      138.83      164.64     24.21 o 
  -2 -12   9       18.29       45.82     12.40 o 
  -1 -12   9      267.39      265.15     32.32 o 
   0 -12   9      520.43      519.37     50.47 o 
   1 -12   9      372.93      360.36     26.35 o 
   2 -12   9       91.65       95.93     13.61 o 
   3 -12   9      372.60      336.28     36.92 o 
   4 -12   9       96.93       89.79     22.83 o 
   5 -12   9      465.68      455.27     47.36 o 
   6 -12   9      111.00      105.59     25.94 o 
  -6 -11   9      128.19      120.89     20.93 o 
  -5 -11   9      380.33      304.82     29.31 o 
  -4 -11   9        3.93        8.38     11.20 o 
  -3 -11   9      700.09      646.18     43.73 o 
  -2 -11   9      263.50      263.15     24.32 o 
  -1 -11   9       79.74       81.58     14.27 o 
   0 -11   9      307.63      274.79     27.26 o 
   1 -11   9      227.59      209.15     19.61 o 
   2 -11   9      156.97      157.87     17.49 o 
   3 -11   9       94.63       59.11     18.81 o 
   4 -11   9       18.91       30.22     16.46 o 
   5 -11   9       35.14       49.40     19.06 o 
   6 -11   9       88.58      101.08     24.57 o 
  -6 -10   9        7.41       13.31     13.66 o 
  -5 -10   9      236.50      298.46     33.69 o 
  -4 -10   9       87.27       84.35     16.57 o 
  -3 -10   9      198.56      181.44     29.84 o 
  -2 -10   9      242.82      296.37     34.97 o 
  -1 -10   9      347.22      321.72     25.69 o 
   0 -10   9       59.76       95.17     13.89 o 
   1 -10   9      139.07      142.30     16.02 o 
   2 -10   9       31.09       27.83      9.49 o 
   3 -10   9      982.17      915.86     75.43 o 
   4 -10   9        7.90       14.30     14.34 o 
   5 -10   9      266.22      198.94     31.24 o 
   6 -10   9       10.34       19.00     16.30 o 
  -6  -9   9       13.09        7.71     12.81 o 
  -5  -9   9      183.83      175.37     22.84 o 
  -4  -9   9      324.54      307.93     28.58 o 
  -3  -9   9      205.47      208.79     22.85 o 
  -2  -9   9      630.29      627.04     71.94 o 
  -1  -9   9       49.55       50.15      9.58 o 
   0  -9   9       41.72       30.95     10.23 o 
   1  -9   9      100.03      107.87     14.54 o 
   2  -9   9      310.16      299.10     22.84 o 
   3  -9   9      102.81      127.59     23.86 o 
   4  -9   9      106.38       62.78     19.20 o 
   5  -9   9       34.99       57.05     18.96 o 
   6  -9   9       36.97       32.72     18.66 o 
  -6  -8   9       21.66       16.74     34.13 o 
  -5  -8   9      186.24      198.32     24.17 o 
  -4  -8   9      647.57      593.83     51.99 o 
  -3  -8   9      531.98      546.03     42.30 o 
  -2  -8   9      213.25      288.09     25.26 o 
  -1  -8   9      282.34      275.94     18.56 o 
   0  -8   9      120.40      132.43     16.12 o 
   1  -8   9       55.24       62.00     11.46 o 
   3  -8   9       89.80       65.68     18.84 o 
   4  -8   9      355.95      294.26     34.92 o 
   5  -8   9      245.17      202.31     31.58 o 
   6  -8   9       71.97      104.55     24.93 o 
  -6  -7   9      138.04      105.35     19.81 o 
  -5  -7   9       70.09       73.74     16.42 o 
  -4  -7   9      278.51      270.14     32.25 o 
  -3  -7   9      208.03      203.61     22.67 o 
  -2  -7   9      496.81      465.52     26.61 o 
  -1  -7   9       61.92       84.59     10.86 o 
   0  -7   9        9.26       14.88      9.17 o 
   1  -7   9      155.15      230.83     54.44 o 
   2  -7   9      390.57      447.42     29.82 o 
   3  -7   9      332.97      303.79     37.25 o 
   4  -7   9      346.66      284.20     24.46 o 
   5  -7   9      116.75      152.36     19.70 o 
   6  -7   9       58.18       68.20     15.90 o 
  -6  -6   9       57.63       67.90     28.14 o 
  -5  -6   9       50.45       57.55     17.68 o 
  -4  -6   9      184.60      217.89     24.73 o 
  -3  -6   9      431.67      435.34     32.84 o 
  -2  -6   9      259.03      333.28     26.34 o 
  -1  -6   9      294.55      319.43     41.20 o 
   0  -6   9      455.52      429.40     29.40 o 
   1  -6   9     1553.75     1373.34     75.22 o 
   2  -6   9      334.51      381.38     38.80 o 
   3  -6   9      381.17      393.44     28.48 o 
   4  -6   9      250.20      261.72     25.66 o 
   5  -6   9       69.89       64.89     14.02 o 
   6  -6   9      134.81      122.88     18.64 o 
  -6  -5   9      191.78      179.97     41.95 o 
  -5  -5   9      119.89      113.17     27.76 o 
  -4  -5   9      406.87      344.40     30.59 o 
  -3  -5   9      105.80      113.69     13.44 o 
  -2  -5   9       34.02       40.70     11.05 o 
  -1  -5   9      225.41      250.07     21.86 o 
   0  -5   9      635.36      647.51     40.57 o 
   1  -5   9       53.26       78.90     18.23 o 
   2  -5   9       94.39       89.98     19.82 o 
   3  -5   9      144.09      168.11     34.54 o 
   4  -5   9      367.78      361.18     27.90 o 
   5  -5   9       41.44       36.35     11.62 o 
   6  -5   9      143.20      137.89     27.69 o 
  -7  -4   9       26.73       43.15     24.41 o 
  -6  -4   9       26.65       27.25     17.87 o 
  -5  -4   9      116.84      114.38     26.53 o 
  -4  -4   9      120.07      139.24     27.57 o 
  -3  -4   9      154.07      164.19     19.00 o 
  -2  -4   9      563.97      493.83     33.24 o 
  -1  -4   9       25.75       25.53     10.10 o 
   0  -4   9      325.95      353.99     26.12 o 
   1  -4   9       99.03       76.16     28.35 o 
   2  -4   9      212.95      197.80     19.09 o 
   3  -4   9       86.60       95.61     14.36 o 
   4  -4   9      314.43      276.34     23.86 o 
   5  -4   9       39.59       24.24     10.85 o 
   6  -4   9      236.77      204.07     23.94 o 
   7  -4   9       20.60       26.92     12.26 o 
  -7  -3   9       31.15       25.37     21.50 o 
  -6  -3   9      274.78      311.79     45.46 o 
  -5  -3   9      103.03       87.20     23.63 o 
  -4  -3   9      170.92      144.39     18.49 o 
  -3  -3   9       40.14       40.07     13.92 o 
  -2  -3   9      210.30      234.88     25.91 o 
  -1  -3   9       60.12       48.04     11.38 o 
   0  -3   9      340.21      335.54     25.48 o 
   1  -3   9       82.41      116.66     14.55 o 
   2  -3   9       34.14       31.03     12.47 o 
   3  -3   9      375.07      317.54     24.95 o 
   4  -3   9       82.51       94.13     15.23 o 
   5  -3   9       69.24       85.58     15.30 o 
   6  -3   9       30.48       36.35     12.18 o 
   7  -3   9       54.28       50.10     14.02 o 
  -7  -2   9       19.84       27.48     20.37 o 
  -6  -2   9       71.56       63.00     21.83 o 
  -5  -2   9       48.56       46.19     19.70 o 
  -4  -2   9      118.50      121.60     28.89 o 
  -3  -2   9      236.58      199.68     20.93 o 
  -2  -2   9      370.26      360.40     26.93 o 
  -1  -2   9       44.05       71.43     12.61 o 
   0  -2   9      878.17      873.30     51.19 o 
   1  -2   9      319.44      324.01     23.95 o 
   2  -2   9     1177.40     1080.49     62.07 o 
   3  -2   9       15.69       20.02      9.43 o 
   4  -2   9      478.18      430.79     31.13 o 
   5  -2   9      305.73      271.00     26.80 o 
   6  -2   9      236.72      198.70     22.86 o 
   7  -2   9       23.10       25.77     11.88 o 
  -7  -1   9       36.41       58.33     23.63 o 
  -6  -1   9      241.31      224.75     36.77 o 
  -5  -1   9       41.88       32.87     12.06 o 
  -4  -1   9      216.64      221.44     22.52 o 
  -3  -1   9      126.99      107.07     15.72 o 
  -2  -1   9      569.39      512.95     34.36 o 
  -1  -1   9      880.79      891.08     52.43 o 
   0  -1   9      161.79      127.43     22.25 o 
   1  -1   9      232.37      359.02     34.82 o 
   3  -1   9      129.25      142.50     17.46 o 
   4  -1   9       19.43       14.04      9.30 o 
   5  -1   9       32.60       29.96     11.40 o 
   6  -1   9       93.43      132.54     18.93 o 
   7  -1   9        4.23       -0.81      9.43 o 
  -7   0   9       80.68       83.01     27.08 o 
  -6   0   9      107.74      134.90     29.23 o 
  -5   0   9       87.07       88.52     21.61 o 
  -4   0   9      164.28      197.02     21.46 o 
  -3   0   9        4.78       21.06     15.53 o 
  -2   0   9       48.44       81.07     13.52 o 
  -1   0   9      270.05      359.88     26.75 o 
   0   0   9      130.92      128.91     15.94 o 
   1   0   9     1018.26      869.12     50.53 o 
   2   0   9      182.27      143.98     24.35 o 
   3   0   9        0.81       17.22      9.41 o 
   4   0   9       19.51       15.65      9.11 o 
   5   0   9        5.76        7.14      8.98 o 
   6   0   9      191.47      171.57     21.58 o 
   7   0   9       31.72       28.59     12.22 o 
  -7   1   9       35.48       45.38     21.85 o 
  -6   1   9      246.02      180.33     21.72 o 
  -5   1   9       40.90       37.63     12.39 o 
  -4   1   9      218.78      194.89     21.45 o 
  -3   1   9      129.48      116.60     16.54 o 
  -2   1   9      560.60      518.11     34.55 o 
  -1   1   9      885.00      728.94     44.34 o 
   0   1   9      156.97      160.62     47.71 o 
   1   1   9      233.11      202.50     29.48 o 
   2   1   9       55.14       70.54     17.74 o 
   3   1   9      131.06      144.70     20.02 o 
   4   1   9       19.83       23.38      9.88 o 
   5   1   9       32.42       28.62     10.45 o 
   6   1   9       94.31      132.98     20.70 o 
   7   1   9        4.45       11.71     11.38 o 
  -7   2   9       18.72       23.21     18.48 o 
  -6   2   9       73.56       77.79     15.31 o 
  -5   2   9       48.49       39.63     12.12 o 
  -4   2   9      114.38      112.76     21.37 o 
  -3   2   9      232.16      200.44     28.81 o 
  -2   2   9      354.95      354.35     31.83 o 
  -1   2   9       45.37       38.16     11.11 o 
   1   2   9      315.14      331.77     35.14 o 
   2   2   9     1197.32     1096.99     64.46 o 
   3   2   9       16.02       24.74      9.80 o 
   4   2   9      486.98      419.53     45.94 o 
   5   2   9      304.76      254.50     25.47 o 
   6   2   9      232.53      214.59     24.34 o 
   7   2   9       23.61       32.90     12.49 o 
  -6   3   9      284.22      243.10     34.08 o 
  -5   3   9      103.84       81.78     20.83 o 
  -4   3   9      164.81      168.51     26.58 o 
  -3   3   9       39.11       48.69     16.41 o 
  -2   3   9      199.93      207.05     20.96 o 
  -1   3   9       58.00       55.01     12.28 o 
   0   3   9      333.65      271.35     29.71 o 
   1   3   9       83.52      112.84     14.25 o 
   2   3   9       35.21       76.31     33.65 o 
   3   3   9      378.36      326.74     25.66 o 
   4   3   9       80.91       99.17     19.09 o 
   5   3   9       68.23       60.66     13.14 o 
   6   3   9       29.10       39.29     12.04 o 
   7   3   9       54.74       51.68     14.05 o 
  -7   4   9       25.48       20.15     17.92 o 
  -6   4   9       25.59       38.35     18.58 o 
  -5   4   9      118.23      107.88     22.52 o 
  -4   4   9      117.86      100.94     21.58 o 
  -3   4   9      149.73      105.32     21.16 o 
  -2   4   9      560.33      515.22     47.94 o 
  -1   4   9       25.96       25.12      9.84 o 
   0   4   9      320.80      334.56     33.08 o 
   1   4   9      103.07      102.41     17.50 o 
   2   4   9      228.65      210.52     19.82 o 
   3   4   9       91.12      106.56     20.07 o 
   4   4   9      309.89      300.68     24.89 o 
   5   4   9       37.49       22.30     10.21 o 
   6   4   9      236.69      178.55     22.31 o 
   7   4   9       19.63       25.41     11.60 o 
  -6   5   9      192.61      163.59     28.72 o 
  -5   5   9      123.25      124.81     23.94 o 
  -4   5   9      403.74      349.81     37.75 o 
  -3   5   9      102.78      109.48     22.69 o 
  -2   5   9       36.47       27.50     13.85 o 
  -1   5   9      219.92      284.50     32.42 o 
   0   5   9      632.08      636.20     39.82 o 
   1   5   9       53.89       72.71     11.45 o 
   2   5   9       94.03       78.25     13.08 o 
   3   5   9      142.97      165.55     18.87 o 
   4   5   9      368.42      384.85     29.48 o 
   5   5   9       41.31       63.56     21.50 o 
   6   5   9      140.85      139.08     20.04 o 
  -6   6   9       54.99       29.22     17.30 o 
  -5   6   9       51.02       60.01     18.67 o 
  -4   6   9      190.71      162.52     26.71 o 
  -3   6   9      424.83      318.04     35.34 o 
  -2   6   9      257.17      219.25     31.04 o 
  -1   6   9      298.86      215.57     30.14 o 
   0   6   9      460.89      544.11     73.06 o 
   1   6   9     1557.71     1360.93    105.20 o 
   2   6   9      330.39      352.43     44.50 o 
   3   6   9      390.31      420.65     48.07 o 
   4   6   9      247.36      255.34     48.31 o 
   5   6   9       68.45       54.85     16.62 o 
   6   6   9      139.59      131.22     36.16 o 
  -6   7   9      132.53      113.34     25.31 o 
  -5   7   9       72.45       83.65     21.73 o 
  -4   7   9      279.26      275.17     32.72 o 
  -3   7   9      201.27      185.05     27.88 o 
  -2   7   9      507.80      386.29     39.99 o 
  -1   7   9       62.94       42.21     16.24 o 
   0   7   9        8.30       18.15      7.47 o 
   1   7   9      154.11      265.52     29.84 o 
   2   7   9      392.12      422.83     31.97 o 
   3   7   9      331.04      322.30     36.37 o 
   4   7   9      350.24      336.12     27.13 o 
   5   7   9      117.30      115.12     16.98 o 
   6   7   9       55.76       65.18     26.78 o 
  -6   8   9       20.58       11.00     16.42 o 
  -5   8   9      186.92      194.92     31.46 o 
  -4   8   9      651.81      566.29     53.03 o 
  -3   8   9      536.24      512.51     48.47 o 
  -1   8   9      279.87      250.60     33.43 o 
   0   8   9      124.17      101.46     14.22 o 
   1   8   9       52.45       42.54      9.86 o 
   2   8   9     1486.49     1316.60     75.50 o 
   3   8   9       90.99       94.93     18.88 o 
   4   8   9      359.10      371.92     29.15 o 
   5   8   9      242.13      220.75     48.29 o 
   6   8   9       76.38       70.37     17.08 o 
  -6   9   9       15.38        9.83     15.92 o 
  -5   9   9      178.55      141.37     27.24 o 
  -4   9   9      313.79      296.20     35.73 o 
  -3   9   9      207.65      175.26     28.18 o 
  -2   9   9      641.90      622.33     56.12 o 
  -1   9   9       52.41       40.73     15.26 o 
   0   9   9       39.73       15.00     12.92 o 
   1   9   9       97.72       95.50     14.09 o 
   2   9   9      310.43      306.20     24.39 o 
   3   9   9      103.91      160.38     19.07 o 
   4   9   9      108.75       88.11     14.99 o 
   5   9   9       36.88       33.88     11.37 o 
   6   9   9       34.94       44.88     13.04 o 
  -6  10   9        6.69       18.25     17.49 o 
  -5  10   9      232.60      183.30     31.15 o 
  -4  10   9       86.02       54.08     18.23 o 
  -3  10   9      207.45      156.38     26.64 o 
  -2  10   9      244.04      234.79     33.12 o 
  -1  10   9      338.88      281.54     33.52 o 
   0  10   9       57.13       64.59     14.42 o 
   1  10   9      148.28      166.75     39.86 o 
   2  10   9       28.77       47.35     11.29 o 
   3  10   9      968.59      836.03     51.99 o 
   4  10   9        8.98       17.89      8.29 o 
   5  10   9      275.54      222.40     19.90 o 
   6  10   9        8.88        2.23      9.36 o 
  -6  11   9      131.56      142.25     28.52 o 
  -5  11   9      367.65      285.57     38.72 o 
  -4  11   9        3.58        3.73     14.35 o 
  -3  11   9      715.05      502.51     48.01 o 
  -2  11   9      259.62      199.99     30.03 o 
  -1  11   9       77.11       68.58     19.54 o 
   0  11   9      305.92      246.56     21.73 o 
   1  11   9      230.05      203.76     20.18 o 
   2  11   9      156.77      146.27     18.49 o 
   3  11   9       94.38      108.16     23.70 o 
   4  11   9       19.81       23.11      8.62 o 
   5  11   9       35.56       42.15      9.94 o 
   6  11   9       88.98       95.10     14.15 o 
  -6  12   9      317.90      284.87     40.15 o 
  -5  12   9       55.52       43.95     19.65 o 
  -4  12   9      217.16      172.19     28.97 o 
  -3  12   9      142.65      130.30     25.21 o 
  -2  12   9       18.58       46.86     17.48 o 
  -1  12   9      259.67      183.43     28.07 o 
   0  12   9      521.17      463.64     71.30 o 
   1  12   9      382.16      356.22     27.23 o 
   2  12   9       95.95       94.88     14.99 o 
   3  12   9      356.48      340.26     32.85 o 
   4  12   9       94.73       81.33     12.14 o 
   5  12   9      481.09      480.80     29.38 o 
   6  12   9      107.40      117.37     23.32 o 
  -5  13   9       27.09       14.89     17.00 o 
  -4  13   9      177.74      175.64     29.61 o 
  -3  13   9      103.56       79.26     21.12 o 
  -2  13   9      441.93      332.82     37.05 o 
  -1  13   9      124.90      108.44     15.47 o 
   0  13   9      184.95      164.90     19.15 o 
   1  13   9       74.04       60.91     20.69 o 
   2  13   9       55.60       40.54     11.07 o 
   3  13   9       83.85       72.92     14.12 o 
   4  13   9       97.92      120.36     19.81 o 
   5  13   9      175.77      183.36     18.69 o 
  -5  14   9       13.05       -5.42     14.91 o 
  -4  14   9       98.29       95.88     23.99 o 
  -3  14   9      258.40      228.98     33.44 o 
  -2  14   9       31.71       24.01     16.64 o 
  -1  14   9      129.79       98.59     15.12 o 
   0  14   9       18.50       11.90     14.50 o 
   1  14   9      479.27      434.41     36.53 o 
   2  14   9        6.14       12.01      9.35 o 
   3  14   9       41.38       51.12     43.50 o 
   4  14   9       64.10       68.60     13.93 o 
   5  14   9       75.24       86.20     13.49 o 
  -5  15   9      170.47      163.31     31.69 o 
  -4  15   9      131.18       91.52     23.64 o 
  -3  15   9       44.72       74.58     20.82 o 
  -2  15   9      134.68      102.21     22.51 o 
  -1  15   9        8.12       13.98      9.17 o 
   0  15   9      188.06      159.81     22.34 o 
   1  15   9       87.88      105.00     16.09 o 
   2  15   9      153.60      136.79     18.52 o 
   3  15   9       85.39       69.05     18.19 o 
   4  15   9       42.31       34.96     11.69 o 
   5  15   9       54.23       44.41     11.35 o 
  -5  16   9      223.32      210.40     35.43 o 
  -4  16   9        4.45       -3.23     14.83 o 
  -3  16   9       65.47       37.11     16.69 o 
  -2  16   9      128.98       71.37     20.50 o 
  -1  16   9      310.30      295.75     60.24 o 
   0  16   9       65.45       52.48     12.32 o 
   1  16   9      418.68      417.53     60.90 o 
   2  16   9      160.11      181.81     21.75 o 
   3  16   9      392.17      383.97     33.74 o 
   4  16   9       57.13       40.04     12.68 o 
   5  16   9      302.12      294.78     24.31 o 
  -4  17   9      111.62       84.07     24.30 o 
  -3  17   9      333.11      300.44     36.23 o 
  -2  17   9       33.09       36.77     17.72 o 
  -1  17   9      366.19      312.32     25.99 o 
   0  17   9       38.07       36.83     11.55 o 
   1  17   9      159.16      107.15     16.86 o 
   2  17   9      120.72      103.15     30.74 o 
   3  17   9      132.56      160.45     20.65 o 
   4  17   9       34.23       35.76     12.04 o 
  -4  18   9        2.49       -9.50     14.25 o 
  -3  18   9      110.01      120.30     25.94 o 
  -2  18   9      118.18       53.68     19.58 o 
  -1  18   9      337.04      294.85     25.46 o 
   0  18   9       54.17       49.46     13.15 o 
   1  18   9      176.51      142.82     19.08 o 
   2  18   9       19.40       13.91     10.35 o 
   3  18   9      148.61      146.44     20.46 o 
   4  18   9       22.38       24.97     11.82 o 
  -3  19   9       81.66       31.22     18.43 o 
  -2  19   9       34.82       11.23     14.79 o 
  -1  19   9       40.83       32.00     11.73 o 
   0  19   9      148.29      149.75     20.28 o 
   1  19   9        3.20       10.34     10.82 o 
   2  19   9       48.43       50.38     13.49 o 
   3  19   9      155.02      146.48     20.38 o 
  -3  20   9      114.21       88.44     24.49 o 
  -2  20   9       36.37       36.35     19.53 o 
  -1  20   9       31.10       29.25     12.01 o 
   0  20   9        5.16       -0.97      9.12 o 
   1  20   9      161.18      154.05     21.04 o 
   2  20   9       89.81      106.10     17.72 o 
   3  20   9      364.06      357.02     31.57 o 
  -2  21   9      159.75      156.83     30.81 o 
  -1  21   9       84.42       61.82     14.86 o 
   0  21   9       91.07       86.81     16.64 o 
   1  21   9       11.15        2.43      9.77 o 
   2  21   9       25.66       21.37     11.84 o 
  -1  22   9       72.73       81.34     16.93 o 
   0  22   9       85.05      105.04     18.02 o 
   1  22   9       29.40       24.38     12.39 o 
  -1 -19  10       25.64       31.19     17.56 o 
   0 -19  10      117.51      132.46     27.83 o 
   1 -19  10      194.55      159.50     29.07 o 
  -2 -18  10       91.01      118.82     27.12 o 
  -1 -18  10       49.30       57.62     21.07 o 
   0 -18  10       57.84       92.74     24.24 o 
   1 -18  10        9.72       31.06     16.47 o 
   2 -18  10       20.10       43.30     18.12 o 
  -3 -17  10       47.26       71.40     22.24 o 
  -2 -17  10       26.94       35.40     18.96 o 
  -1 -17  10       34.47       46.86     19.58 o 
   0 -17  10       76.76      128.94     25.40 o 
   1 -17  10       95.24      124.87     25.36 o 
   2 -17  10      142.75      132.77     25.38 o 
  -3 -16  10      147.37      145.60     21.41 o 
  -2 -16  10       24.56       24.22     17.49 o 
  -1 -16  10      183.15      171.82     30.94 o 
   0 -16  10       63.76       34.68     16.32 o 
   1 -16  10      208.82      239.92     34.86 o 
   2 -16  10       31.62       61.67     18.42 o 
  -4 -15  10       90.46       78.78     17.55 o 
  -3 -15  10       61.96       68.80     16.45 o 
  -2 -15  10      176.16      277.52     40.53 o 
  -1 -15  10       76.62       64.49     20.87 o 
   0 -15  10       11.47       17.32     14.42 o 
   1 -15  10       76.12       75.60     20.63 o 
   2 -15  10      344.78      407.19     42.96 o 
   3 -15  10       45.17       30.17     18.72 o 
   4 -15  10       11.41       15.30     16.96 o 
  -4 -14  10       26.71       39.51     14.47 o 
  -3 -14  10      142.78      160.24     29.88 o 
  -2 -14  10       91.19      102.31     17.44 o 
  -1 -14  10      196.75      215.02     34.07 o 
   0 -14  10       68.19       46.08     17.86 o 
   1 -14  10      145.70      163.63     27.41 o 
   2 -14  10      214.74      202.42     30.09 o 
   3 -14  10       85.92      129.37     26.19 o 
   4 -14  10       54.41       53.71     20.70 o 
  -4 -13  10       71.45       71.08     16.94 o 
  -3 -13  10      134.45      150.86     21.31 o 
  -2 -13  10      316.33      323.22     27.80 o 
  -1 -13  10      194.16      190.82     31.83 o 
   0 -13  10       13.23       11.46     13.82 o 
   1 -13  10      124.73      117.50     22.58 o 
   2 -13  10      247.36      273.52     35.67 o 
   3 -13  10      234.51      249.34     35.38 o 
   4 -13  10      119.70      120.86     26.68 o 
  -5 -12  10       32.78       50.99     16.52 o 
  -4 -12  10       28.44       43.90     15.07 o 
  -3 -12  10      206.56      194.31     23.63 o 
  -2 -12  10       27.65       55.96     28.54 o 
  -1 -12  10      370.11      345.27     40.19 o 
   0 -12  10       81.05      170.64     29.03 o 
   1 -12  10      187.00      206.59     21.05 o 
   2 -12  10      202.53      201.69     30.38 o 
   3 -12  10       33.49       18.38     16.09 o 
   4 -12  10       83.41      134.07     27.34 o 
  -5 -11  10       57.17       44.77     15.76 o 
  -4 -11  10      229.52      198.53     24.91 o 
  -3 -11  10      206.47      216.31     25.06 o 
  -2 -11  10      366.81      324.22     28.76 o 
  -1 -11  10       58.94       88.49     22.37 o 
   0 -11  10       85.99       93.27     21.40 o 
   1 -11  10      209.65      235.00     22.49 o 
   2 -11  10       56.86       43.71     17.39 o 
   3 -11  10      231.85      294.34     35.48 o 
   4 -11  10       27.36       25.68     17.54 o 
   5 -11  10      102.48      125.22     27.41 o 
  -5 -10  10      110.92      122.68     21.26 o 
  -4 -10  10      223.37      221.93     26.10 o 
  -3 -10  10      135.14      182.69     24.62 o 
  -2 -10  10       29.97       41.01     13.56 o 
  -1 -10  10       90.19      137.06     26.92 o 
   0 -10  10       79.94      105.86     15.62 o 
   1 -10  10      134.10      225.14     22.18 o 
   2 -10  10       42.13       64.16     19.16 o 
   3 -10  10      264.10      329.54     37.58 o 
   4 -10  10       35.15       77.80     22.40 o 
   5 -10  10      139.28      148.46     20.85 o 
  -5  -9  10      185.04      183.61     24.91 o 
  -4  -9  10       33.95       56.13     32.67 o 
  -3  -9  10      106.72      122.31     19.38 o 
  -2  -9  10      185.89      185.40     22.26 o 
  -1  -9  10       53.06       60.79     19.39 o 
   0  -9  10      136.96      138.65     30.36 o 
   1  -9  10      247.53      250.15     22.69 o 
   2  -9  10       68.39       63.14     19.40 o 
   3  -9  10       81.06      116.46     24.53 o 
   4  -9  10       45.15       73.11     20.71 o 
   5  -9  10       37.42       44.49     13.64 o 
  -5  -8  10      108.40      134.95     21.84 o 
  -4  -8  10      146.32      144.87     44.07 o 
  -3  -8  10      279.93      324.20     29.98 o 
  -2  -8  10      191.07      232.34     25.20 o 
  -1  -8  10       51.11       62.80     13.29 o 
   0  -8  10      205.66      206.94     21.21 o 
   1  -8  10       30.90       25.95     10.32 o 
   2  -8  10      146.97      195.83     29.82 o 
   3  -8  10      280.44      310.72     36.35 o 
   4  -8  10       25.03       15.45     16.00 o 
   5  -8  10       81.29       98.47     16.96 o 
  -5  -7  10      149.12      163.96     23.53 o 
  -4  -7  10       53.01       41.45     14.58 o 
  -3  -7  10       70.09       86.27     16.71 o 
  -2  -7  10       19.31       27.52     17.49 o 
  -1  -7  10       72.89       92.83     15.38 o 
   0  -7  10       97.72      102.94     15.47 o 
   1  -7  10       22.35       33.26     10.49 o 
   2  -7  10      192.46      197.50     29.77 o 
   4  -7  10      102.12      126.65     25.72 o 
   5  -7  10       71.48      114.43     18.37 o 
  -5  -6  10       15.82       20.21     18.27 o 
  -4  -6  10        3.97       19.00     17.42 o 
  -3  -6  10       94.89       82.84     22.42 o 
  -2  -6  10      365.17      376.16     29.06 o 
  -1  -6  10      141.82      132.86     17.69 o 
   0  -6  10      123.34      239.33     22.80 o 
   1  -6  10      258.82      259.90     32.40 o 
   2  -6  10      165.83      196.81     29.56 o 
   3  -6  10       67.99       92.68     22.64 o 
   4  -6  10        5.53       15.34     10.00 o 
   5  -6  10       50.10       41.48     13.25 o 
  -6  -5  10      121.72      120.26     30.53 o 
  -5  -5  10       22.82       49.16     20.99 o 
  -4  -5  10       32.77        3.93     15.46 o 
  -3  -5  10       32.41       80.55     22.48 o 
  -2  -5  10      411.26      385.56     29.34 o 
  -1  -5  10       67.44       93.09     15.57 o 
   0  -5  10      275.45      276.42     23.26 o 
   1  -5  10       76.55       86.66     21.04 o 
   2  -5  10      653.96      591.18     54.25 o 
   3  -5  10      184.60      185.87     29.26 o 
   4  -5  10      137.19      144.20     30.00 o 
   5  -5  10       49.37       71.40     15.08 o 
   6  -5  10      229.74      226.36     25.87 o 
  -6  -4  10      101.44      123.81     30.82 o 
  -5  -4  10       32.97       30.51     19.47 o 
  -4  -4  10      312.18      298.45     38.65 o 
  -3  -4  10      138.72      134.67     18.37 o 
  -2  -4  10      150.77      145.62     18.53 o 
  -1  -4  10       16.73       50.36     12.46 o 
   0  -4  10       43.42       34.64     11.27 o 
   1  -4  10       70.04       84.11     20.65 o 
   2  -4  10      117.18      109.61     22.41 o 
   3  -4  10       33.32       50.00     18.54 o 
   4  -4  10      114.63      110.68     16.93 o 
   5  -4  10        5.27        9.15     10.14 o 
   6  -4  10       30.73       20.28     15.47 o 
  -6  -3  10        6.47       15.93     19.08 o 
  -5  -3  10      116.28      103.59     27.13 o 
  -4  -3  10       36.80       62.00     21.11 o 
  -3  -3  10       44.42      101.11     16.72 o 
  -2  -3  10      230.49      313.03     25.68 o 
  -1  -3  10      469.50      445.84     31.65 o 
   0  -3  10       58.78       63.83     13.08 o 
   1  -3  10       44.14       98.71     21.37 o 
   2  -3  10      376.91      472.89     46.48 o 
   3  -3  10      237.72      294.20     35.32 o 
   4  -3  10       70.48       86.12     22.28 o 
   5  -3  10       65.67       79.13     15.88 o 
   6  -3  10       34.92       23.38     12.61 o 
  -6  -2  10       32.35       28.32     20.44 o 
  -5  -2  10      128.30      127.17     28.67 o 
  -4  -2  10      312.51      304.66     27.61 o 
  -3  -2  10      303.09      289.91     26.04 o 
  -2  -2  10      714.99      702.88     44.33 o 
  -1  -2  10       82.93       89.23     14.86 o 
   0  -2  10      140.12      179.70     20.90 o 
   1  -2  10      175.15      197.43     29.54 o 
   2  -2  10      171.60      185.30     28.79 o 
   3  -2  10      155.41      146.11     26.26 o 
   4  -2  10      214.27      220.79     23.27 o 
   5  -2  10      140.30      147.16     20.05 o 
   6  -2  10       23.45       40.64     12.83 o 
  -6  -1  10       30.67       54.80     23.01 o 
  -5  -1  10      142.42      147.53     29.90 o 
  -4  -1  10       35.76       55.95     14.02 o 
  -3  -1  10      234.66      234.09     23.85 o 
  -2  -1  10       56.38       90.52     15.54 o 
  -1  -1  10       84.42       86.43     14.38 o 
   0  -1  10      405.39      391.98     28.91 o 
   1  -1  10       78.12       88.85     21.07 o 
   2  -1  10      141.27      148.52     26.09 o 
   3  -1  10      177.08      217.81     56.87 o 
   4  -1  10      488.51      510.24     35.85 o 
   5  -1  10       35.72       40.29     12.56 o 
   6  -1  10      208.84      209.55     24.97 o 
  -6   0  10      268.27      266.42     42.90 o 
  -5   0  10      205.49      251.34     26.28 o 
  -4   0  10      130.81      124.17     18.11 o 
  -3   0  10        2.46        9.51     10.81 o 
  -2   0  10      270.83      278.90     24.32 o 
  -1   0  10       28.57       27.90     11.31 o 
   0   0  10      432.83      382.04     54.46 o 
   1   0  10      144.69      170.64     28.24 o 
   2   0  10       19.09       39.13     17.15 o 
   3   0  10        5.15       25.01     10.02 o 
   4   0  10       60.98       93.27     15.55 o 
   5   0  10      185.01      182.17     23.26 o 
   6   0  10       32.06       50.67     13.49 o 
  -6   1  10       31.50       57.57     22.86 o 
  -5   1  10      142.04      111.85     18.13 o 
  -4   1  10       35.33       63.45     14.41 o 
  -3   1  10      231.00      342.74     30.15 o 
  -2   1  10       57.63      146.10     18.82 o 
  -1   1  10       83.22      120.35     17.01 o 
   1   1  10       76.63      113.68     23.14 o 
   2   1  10      141.13      128.12     24.77 o 
   3   1  10      175.97      200.98     36.69 o 
   4   1  10      496.44      501.17     35.80 o 
   5   1  10       35.81       63.34     14.07 o 
   6   1  10      206.69      236.78     26.82 o 
  -6   2  10       31.86       22.28     18.55 o 
  -5   2  10      128.84      141.16     20.12 o 
  -4   2  10      307.06      290.42     33.30 o 
  -3   2  10      305.54      309.19     27.16 o 
  -2   2  10      693.45      685.13     43.79 o 
  -1   2  10       85.59      103.23     15.68 o 
   0   2  10      140.35      149.19     26.78 o 
   1   2  10      177.61      178.63     28.60 o 
   2   2  10      169.70      168.29     27.91 o 
   3   2  10      154.78      173.09     20.03 o 
   4   2  10      214.09      267.51     25.32 o 
   5   2  10      136.75      143.19     22.39 o 
   6   2  10       23.22       33.07     12.27 o 
  -6   3  10        6.89        6.34     11.80 o 
  -5   3  10      117.19       98.42     17.37 o 
  -4   3  10       35.74       49.40     13.88 o 
  -3   3  10       44.14       67.72     14.21 o 
  -2   3  10      234.28      264.53     25.70 o 
  -1   3  10      467.95      407.70     30.08 o 
   0   3  10       57.83       54.31     19.12 o 
   1   3  10       45.43       48.23     18.20 o 
   2   3  10      387.97      436.99     43.85 o 
   3   3  10      236.95      282.70     25.25 o 
   4   3  10       74.62       80.96     16.15 o 
   5   3  10       64.66       66.77     14.35 o 
   6   3  10       36.84       34.07     12.83 o 
  -6   4  10      100.75      112.36     18.82 o 
  -5   4  10       33.06       37.56     19.42 o 
  -4   4  10      310.64      265.08     26.62 o 
  -3   4  10      139.29      139.98     18.80 o 
  -2   4  10      154.14      181.74     20.75 o 
  -1   4  10       15.68       28.75     11.24 o 
   0   4  10       46.05       69.93     20.27 o 
   1   4  10       73.03       44.12     18.41 o 
   2   4  10      113.03      145.30     17.35 o 
   3   4  10       35.65       49.65     20.50 o 
   4   4  10      117.57      156.60     19.98 o 
   5   4  10        5.97       25.40     10.75 o 
   6   4  10       30.06       30.32     18.05 o 
  -6   5  10      121.45      112.80     27.34 o 
  -5   5  10       21.75       30.00     18.14 o 
  -4   5  10       31.93       30.85     17.70 o 
  -3   5  10       29.57       32.93     16.65 o 
  -2   5  10      412.99      471.35     33.41 o 
  -1   5  10       65.38       85.33     14.28 o 
   0   5  10      266.84      211.29     32.17 o 
   1   5  10       76.42       74.23     19.77 o 
   2   5  10      666.34      618.33     40.12 o 
   3   5  10      189.24      180.74     20.86 o 
   4   5  10      131.09      126.85     24.74 o 
   5   5  10       50.59       57.84     19.38 o 
   6   5  10      234.40      213.48     24.89 o 
  -5   6  10       16.62       22.01     17.06 o 
  -4   6  10        5.24       -4.76     13.22 o 
  -3   6  10       90.69       86.44     22.23 o 
  -2   6  10      358.76      326.93     41.17 o 
  -1   6  10      140.77      203.53     21.35 o 
   0   6  10      124.22      118.24     24.05 o 
   1   6  10      254.64      284.36     37.94 o 
   2   6  10      166.85      160.32     26.15 o 
   3   6  10       65.51       69.78     13.46 o 
   4   6  10        4.66       13.24      9.82 o 
   5   6  10       50.52       40.49     12.76 o 
  -5   7  10      150.50      148.56     28.29 o 
  -4   7  10       55.66       57.90     19.79 o 
  -3   7  10       71.92       65.66     21.09 o 
  -2   7  10       19.14       39.82     17.27 o 
  -1   7  10       75.57       86.51     23.75 o 
   0   7  10      100.55      100.17     23.37 o 
   1   7  10       20.80       13.87     14.17 o 
   2   7  10      186.81      186.85     20.52 o 
   3   7  10       90.30       84.10     14.49 o 
   4   7  10      101.62       94.82     16.43 o 
   5   7  10       70.28       95.27     16.94 o
[truncated: 24,202 more chars]
